# Supplementary material for: Therapeutic efficacy of the bromodomain inhibitor OTX015/MK-8628 in ALK-positive anaplastic large cell lymphoma: an alternative modality to overcome resistant phenotypes
Source: Oncotarget. 2016 Oct 25;7(48):79637–53. doi: 10.18632/oncotarget.12876 (PMC5346742; doi:10.18632/oncotarget.12876)
Supplement: Supplementary file 2 [file oncotarget-07-79637-s002.xlsx]

## Sheet: down
NAME	GS<br> follow link to MSigDB	GS DETAILS	SIZE	ES	NES	NOM p-val	FDR q-val	FWER p-val	RANK AT MAX	LEADING EDGE
HALLMARK_MYC_TARGETS_V2	HALLMARK_MYC_TARGETS_V2	Details ...	57	0.814766	2.44262	0	0	0	3766	tags=70%, list=11%, signal=79%
HALLMARK_MYC_TARGETS_V1	HALLMARK_MYC_TARGETS_V1	Details ...	193	0.566747	2.05295	0	0	0	4981	tags=49%, list=15%, signal=57%
HALLMARK_ALLOGRAFT_REJECTION	HALLMARK_ALLOGRAFT_REJECTION	Details ...	200	0.476416	1.706	0	0.00532022	0.02	4138	tags=32%, list=12%, signal=36%
HALLMARK_INFLAMMATORY_RESPONSE	HALLMARK_INFLAMMATORY_RESPONSE	Details ...	200	0.43463	1.56099	0	0.0216548	0.106	4053	tags=26%, list=12%, signal=30%
HALLMARK_INTERFERON_ALPHA_RESPONSE	HALLMARK_INTERFERON_ALPHA_RESPONSE	Details ...	96	0.450816	1.46637	0.00584795	0.0489635	0.273	5380	tags=49%, list=16%, signal=58%
HALLMARK_E2F_TARGETS	HALLMARK_E2F_TARGETS	Details ...	189	0.406916	1.4512	0.00195695	0.047038	0.303	4476	tags=42%, list=13%, signal=48%
REACTOME_METABOLISM_OF_NON_CODING_RNA	REACTOME_METABOLISM_OF_NON_CODING_RNA	Details ...	47	0.69932	2.03124	0	0.000772523	0.001	4966	tags=57%, list=15%, signal=67%
KEGG_RNA_DEGRADATION	KEGG_RNA_DEGRADATION	Details ...	55	0.666615	2.01835	0	0.00074281	0.002	6378	tags=67%, list=19%, signal=83%
REACTOME_TRNA_AMINOACYLATION	REACTOME_TRNA_AMINOACYLATION	Details ...	41	0.694493	1.98799	0	0.000741615	0.003	6229	tags=66%, list=18%, signal=80%
REACTOME_M_G1_TRANSITION	REACTOME_M_G1_TRANSITION	Details ...	73	0.630707	1.96362	0	0.00163774	0.009	4608	tags=47%, list=14%, signal=54%
BIOCARTA_INTRINSIC_PATHWAY	BIOCARTA_INTRINSIC_PATHWAY	Details ...	23	0.753905	1.89722	0.00189036	0.00863223	0.057	2404	tags=30%, list=7%, signal=33%
REACTOME_ASSEMBLY_OF_THE_PRE_REPLICATIVE_COMPLEX	REACTOME_ASSEMBLY_OF_THE_PRE_REPLICATIVE_COMPLEX	Details ...	58	0.632841	1.89696	0	0.00731753	0.057	4608	tags=45%, list=14%, signal=52%
BIOCARTA_NKT_PATHWAY	BIOCARTA_NKT_PATHWAY	Details ...	29	0.710791	1.89604	0	0.00647949	0.06	2761	tags=34%, list=8%, signal=37%
REACTOME_APC_C_CDH1_MEDIATED_DEGRADATION_OF_CDC20_AND_OTHER_APC_C_CDH1_TARGETED_PROTEINS_IN_LATE_MITOSIS_EARLY_G1	REACTOME_APC_C_CDH1_MEDIATED_DEGRADATION_OF_CDC20_AND_OTHER_APC_C_CDH1_TARGETED_PROTEINS_IN_LATE_MITOSIS_EARLY_G1	Details ...	69	0.606904	1.87901	0	0.00810505	0.085	4608	tags=42%, list=14%, signal=49%
KEGG_AMINOACYL_TRNA_BIOSYNTHESIS	KEGG_AMINOACYL_TRNA_BIOSYNTHESIS	Details ...	41	0.66555	1.87511	0	0.00828571	0.097	6229	tags=66%, list=18%, signal=80%
REACTOME_APC_C_CDC20_MEDIATED_DEGRADATION_OF_MITOTIC_PROTEINS	REACTOME_APC_C_CDC20_MEDIATED_DEGRADATION_OF_MITOTIC_PROTEINS	Details ...	69	0.601613	1.86736	0	0.00953651	0.123	4608	tags=42%, list=14%, signal=49%
REACTOME_AUTODEGRADATION_OF_CDH1_BY_CDH1_APC_C	REACTOME_AUTODEGRADATION_OF_CDH1_BY_CDH1_APC_C	Details ...	61	0.612814	1.85969	0	0.00982771	0.138	4608	tags=43%, list=14%, signal=49%
KEGG_PRIMARY_IMMUNODEFICIENCY	KEGG_PRIMARY_IMMUNODEFICIENCY	Details ...	35	0.665969	1.8496	0	0.0108797	0.162	2556	tags=31%, list=8%, signal=34%
REACTOME_MITOCHONDRIAL_PROTEIN_IMPORT	REACTOME_MITOCHONDRIAL_PROTEIN_IMPORT	Details ...	52	0.613993	1.84361	0	0.0107211	0.174	5560	tags=56%, list=16%, signal=67%
BIOCARTA_TH1TH2_PATHWAY	BIOCARTA_TH1TH2_PATHWAY	Details ...	19	0.748716	1.82393	0	0.0140411	0.23	4622	tags=47%, list=14%, signal=55%
REACTOME_ACTIVATION_OF_THE_PRE_REPLICATIVE_COMPLEX	REACTOME_ACTIVATION_OF_THE_PRE_REPLICATIVE_COMPLEX	Details ...	24	0.717253	1.79661	0	0.0203671	0.327	3328	tags=58%, list=10%, signal=65%
REACTOME_FORMATION_OF_FIBRIN_CLOT_CLOTTING_CASCADE	REACTOME_FORMATION_OF_FIBRIN_CLOT_CLOTTING_CASCADE	Details ...	31	0.672053	1.79247	0.00371747	0.0208683	0.353	2404	tags=26%, list=7%, signal=28%
REACTOME_REGULATION_OF_MITOTIC_CELL_CYCLE	REACTOME_REGULATION_OF_MITOTIC_CELL_CYCLE	Details ...	81	0.554292	1.78527	0	0.022011	0.396	4608	tags=41%, list=14%, signal=47%
BIOCARTA_AMI_PATHWAY	BIOCARTA_AMI_PATHWAY	Details ...	20	0.730209	1.7731	0	0.0243952	0.445	2223	tags=30%, list=7%, signal=32%
REACTOME_METABOLISM_OF_RNA	REACTOME_METABOLISM_OF_RNA	Details ...	262	0.476802	1.75849	0	0.0279998	0.509	4966	tags=35%, list=15%, signal=41%
KEGG_INTESTINAL_IMMUNE_NETWORK_FOR_IGA_PRODUCTION	KEGG_INTESTINAL_IMMUNE_NETWORK_FOR_IGA_PRODUCTION	Details ...	48	0.599806	1.75525	0	0.0281647	0.525	3916	tags=31%, list=11%, signal=35%
REACTOME_MITOCHONDRIAL_TRNA_AMINOACYLATION	REACTOME_MITOCHONDRIAL_TRNA_AMINOACYLATION	Details ...	21	0.708376	1.75127	0.00573614	0.0281112	0.54	3690	tags=52%, list=11%, signal=59%
REACTOME_RNA_POL_I_TRANSCRIPTION_TERMINATION	REACTOME_RNA_POL_I_TRANSCRIPTION_TERMINATION	Details ...	22	0.690974	1.74071	0.00195312	0.0316539	0.6	4496	tags=50%, list=13%, signal=58%
REACTOME_ACTIVATION_OF_ATR_IN_RESPONSE_TO_REPLICATION_STRESS	REACTOME_ACTIVATION_OF_ATR_IN_RESPONSE_TO_REPLICATION_STRESS	Details ...	31	0.645835	1.73489	0.00198807	0.032899	0.63	5050	tags=48%, list=15%, signal=57%
REACTOME_NEP_NS2_INTERACTS_WITH_THE_CELLULAR_EXPORT_MACHINERY	REACTOME_NEP_NS2_INTERACTS_WITH_THE_CELLULAR_EXPORT_MACHINERY	Details ...	27	0.671453	1.73257	0.00770713	0.0325282	0.639	4843	tags=59%, list=14%, signal=69%
REACTOME_PHOSPHORYLATION_OF_THE_APC_C	REACTOME_PHOSPHORYLATION_OF_THE_APC_C	Details ...	20	0.708253	1.73052	0	0.0322739	0.651	4307	tags=50%, list=13%, signal=57%
KEGG_PROTEASOME	KEGG_PROTEASOME	Details ...	46	0.586635	1.72293	0.00187617	0.0337582	0.674	4608	tags=41%, list=14%, signal=48%
REACTOME_MRNA_DECAY_BY_5_TO_3_EXORIBONUCLEASE	REACTOME_MRNA_DECAY_BY_5_TO_3_EXORIBONUCLEASE	Details ...	15	0.7431	1.72096	0.00417537	0.0334447	0.684	4428	tags=67%, list=13%, signal=77%
REACTOME_RNA_POL_I_TRANSCRIPTION_INITIATION	REACTOME_RNA_POL_I_TRANSCRIPTION_INITIATION	Details ...	25	0.672938	1.71311	0.00189036	0.0359563	0.716	4496	tags=52%, list=13%, signal=60%
KEGG_SPLICEOSOME	KEGG_SPLICEOSOME	Details ...	114	0.514341	1.71205	0	0.0350674	0.72	5124	tags=50%, list=15%, signal=59%
REACTOME_CLEAVAGE_OF_GROWING_TRANSCRIPT_IN_THE_TERMINATION_REGION_	REACTOME_CLEAVAGE_OF_GROWING_TRANSCRIPT_IN_THE_TERMINATION_REGION_	Details ...	34	0.619121	1.70465	0.00191571	0.0374055	0.757	4891	tags=59%, list=14%, signal=69%
REACTOME_INHIBITION_OF_THE_PROTEOLYTIC_ACTIVITY_OF_APC_C_REQUIRED_FOR_THE_ONSET_OF_ANAPHASE_BY_MITOTIC_SPINDLE_CHECKPOINT_COMPONENTS	REACTOME_INHIBITION_OF_THE_PROTEOLYTIC_ACTIVITY_OF_APC_C_REQUIRED_FOR_THE_ONSET_OF_ANAPHASE_BY_MITOTIC_SPINDLE_CHECKPOINT_COMPONENTS	Details ...	22	0.670393	1.69204	0.00598802	0.0426167	0.823	4307	tags=45%, list=13%, signal=52%
BIOCARTA_DC_PATHWAY	BIOCARTA_DC_PATHWAY	Details ...	22	0.681245	1.68693	0.0148148	0.0440138	0.844	4961	tags=32%, list=15%, signal=37%
REACTOME_CELL_CYCLE_CHECKPOINTS	REACTOME_CELL_CYCLE_CHECKPOINTS	Details ...	112	0.502262	1.68171	0.0019084	0.0453966	0.869	4700	tags=39%, list=14%, signal=45%
REACTOME_REGULATION_OF_GLUCOKINASE_BY_GLUCOKINASE_REGULATORY_PROTEIN	REACTOME_REGULATION_OF_GLUCOKINASE_BY_GLUCOKINASE_REGULATORY_PROTEIN	Details ...	27	0.644449	1.67545	0.00733945	0.0479783	0.888	4843	tags=52%, list=14%, signal=60%
REACTOME_MRNA_3_END_PROCESSING	REACTOME_MRNA_3_END_PROCESSING	Details ...	25	0.659448	1.67305	0.00585938	0.0479678	0.896	4891	tags=60%, list=14%, signal=70%
MANALO_HYPOXIA_DN	MANALO_HYPOXIA_DN	Details ...	271	0.57767	2.13645	0	0	0	3442	tags=44%, list=10%, signal=49%
SCHLOSSER_MYC_TARGETS_AND_SERUM_RESPONSE_DN	SCHLOSSER_MYC_TARGETS_AND_SERUM_RESPONSE_DN	Details ...	46	0.731916	2.133	0	0	0	5183	tags=67%, list=15%, signal=79%
GALE_APL_WITH_FLT3_MUTATED_UP	GALE_APL_WITH_FLT3_MUTATED_UP	Details ...	50	0.710487	2.09422	0	0	0	4307	tags=58%, list=13%, signal=66%
GARY_CD5_TARGETS_DN	GARY_CD5_TARGETS_DN	Details ...	416	0.538197	2.07896	0	0.000403786	0.002	4809	tags=47%, list=14%, signal=54%
PEART_HDAC_PROLIFERATION_CLUSTER_DN	PEART_HDAC_PROLIFERATION_CLUSTER_DN	Details ...	74	0.664157	2.06652	0	0.00048902	0.003	4218	tags=57%, list=12%, signal=65%
WONG_EMBRYONIC_STEM_CELL_CORE	WONG_EMBRYONIC_STEM_CELL_CORE	Details ...	325	0.544629	2.0593	0	0.000407516	0.003	5021	tags=45%, list=15%, signal=52%
JAATINEN_HEMATOPOIETIC_STEM_CELL_UP	JAATINEN_HEMATOPOIETIC_STEM_CELL_UP	Details ...	299	0.550457	2.05358	0	0.0003493	0.003	4930	tags=36%, list=14%, signal=42%
SCHLOSSER_MYC_TARGETS_REPRESSED_BY_SERUM	SCHLOSSER_MYC_TARGETS_REPRESSED_BY_SERUM	Details ...	153	0.570631	2.01806	0	0.000816724	0.008	4911	tags=50%, list=14%, signal=58%
MOSERLE_IFNA_RESPONSE	MOSERLE_IFNA_RESPONSE	Details ...	31	0.755752	2.00901	0	0.000907138	0.01	5099	tags=68%, list=15%, signal=80%
FARMER_BREAST_CANCER_CLUSTER_1	FARMER_BREAST_CANCER_CLUSTER_1	Details ...	39	0.708416	2.00867	0	0.000816424	0.01	2278	tags=38%, list=7%, signal=41%
ZHAN_MULTIPLE_MYELOMA_LB_DN	ZHAN_MULTIPLE_MYELOMA_LB_DN	Details ...	41	0.703771	1.99463	0	0.000894821	0.012	4104	tags=51%, list=12%, signal=58%
KRIEG_KDM3A_TARGETS_NOT_HYPOXIA	KRIEG_KDM3A_TARGETS_NOT_HYPOXIA	Details ...	183	0.556366	1.97915	0	0.00151663	0.022	3779	tags=39%, list=11%, signal=44%
SCHUHMACHER_MYC_TARGETS_UP	SCHUHMACHER_MYC_TARGETS_UP	Details ...	78	0.621794	1.96889	0	0.00165259	0.026	4491	tags=51%, list=13%, signal=59%
HELLER_HDAC_TARGETS_DN	HELLER_HDAC_TARGETS_DN	Details ...	283	0.526001	1.9422	0	0.00358877	0.06	3946	tags=40%, list=12%, signal=45%
BERTUCCI_MEDULLARY_VS_DUCTAL_BREAST_CANCER_UP	BERTUCCI_MEDULLARY_VS_DUCTAL_BREAST_CANCER_UP	Details ...	191	0.544231	1.94062	0	0.00345768	0.062	3203	tags=42%, list=9%, signal=46%
HELLER_HDAC_TARGETS_SILENCED_BY_METHYLATION_DN	HELLER_HDAC_TARGETS_SILENCED_BY_METHYLATION_DN	Details ...	266	0.516459	1.92084	0	0.00477695	0.091	3908	tags=42%, list=11%, signal=47%
ZHANG_TLX_TARGETS_60HR_DN	ZHANG_TLX_TARGETS_60HR_DN	Details ...	259	0.513543	1.89481	0	0.00787841	0.152	4901	tags=44%, list=14%, signal=51%
PETROVA_PROX1_TARGETS_DN	PETROVA_PROX1_TARGETS_DN	Details ...	64	0.613159	1.89059	0	0.00803083	0.163	2424	tags=28%, list=7%, signal=30%
SANA_RESPONSE_TO_IFNG_UP	SANA_RESPONSE_TO_IFNG_UP	Details ...	75	0.597584	1.88518	0	0.00851445	0.18	4989	tags=39%, list=15%, signal=45%
IVANOVA_HEMATOPOIESIS_INTERMEDIATE_PROGENITOR	IVANOVA_HEMATOPOIESIS_INTERMEDIATE_PROGENITOR	Details ...	138	0.545485	1.86446	0	0.0125124	0.259	4268	tags=41%, list=13%, signal=46%
SCHLOSSER_MYC_TARGETS_AND_SERUM_RESPONSE_UP	SCHLOSSER_MYC_TARGETS_AND_SERUM_RESPONSE_UP	Details ...	45	0.657376	1.85852	0	0.0133637	0.291	3015	tags=49%, list=9%, signal=54%
POOLA_INVASIVE_BREAST_CANCER_UP	POOLA_INVASIVE_BREAST_CANCER_UP	Details ...	272	0.503843	1.85815	0	0.0128302	0.291	4068	tags=28%, list=12%, signal=32%
MUELLER_PLURINET	MUELLER_PLURINET	Details ...	282	0.505503	1.8526	0	0.0133768	0.31	4632	tags=41%, list=14%, signal=47%
IVANOVA_HEMATOPOIESIS_EARLY_PROGENITOR	IVANOVA_HEMATOPOIESIS_EARLY_PROGENITOR	Details ...	486	0.469899	1.82907	0	0.0185491	0.414	5137	tags=38%, list=15%, signal=44%
MIKKELSEN_NPC_ICP_WITH_H3K4ME3	MIKKELSEN_NPC_ICP_WITH_H3K4ME3	Details ...	412	0.47736	1.82273	0	0.0201965	0.466	4708	tags=29%, list=14%, signal=33%
TSENG_ADIPOGENIC_POTENTIAL_UP	TSENG_ADIPOGENIC_POTENTIAL_UP	Details ...	30	0.673565	1.80932	0.00185185	0.0249058	0.564	3805	tags=33%, list=11%, signal=37%
WANG_IMMORTALIZED_BY_HOXA9_AND_MEIS1_DN	WANG_IMMORTALIZED_BY_HOXA9_AND_MEIS1_DN	Details ...	24	0.710145	1.80916	0.00184502	0.0240141	0.564	1896	tags=29%, list=6%, signal=31%
TAKEDA_TARGETS_OF_NUP98_HOXA9_FUSION_16D_UP	TAKEDA_TARGETS_OF_NUP98_HOXA9_FUSION_16D_UP	Details ...	168	0.513329	1.80526	0	0.0242664	0.578	4186	tags=28%, list=12%, signal=32%
DUTERTRE_ESTRADIOL_RESPONSE_6HR_UP	DUTERTRE_ESTRADIOL_RESPONSE_6HR_UP	Details ...	220	0.498509	1.80506	0	0.023487	0.578	4705	tags=41%, list=14%, signal=47%
ZHANG_RESPONSE_TO_CANTHARIDIN_DN	ZHANG_RESPONSE_TO_CANTHARIDIN_DN	Details ...	68	0.579439	1.80249	0.00182149	0.0234174	0.59	3534	tags=41%, list=10%, signal=46%
BHAT_ESR1_TARGETS_NOT_VIA_AKT1_UP	BHAT_ESR1_TARGETS_NOT_VIA_AKT1_UP	Details ...	198	0.505011	1.79301	0	0.0263376	0.645	2994	tags=29%, list=9%, signal=32%
BROWNE_HCMV_INFECTION_10HR_DN	BROWNE_HCMV_INFECTION_10HR_DN	Details ...	55	0.590175	1.7907	0	0.0264186	0.655	3315	tags=31%, list=10%, signal=34%
WALLACE_PROSTATE_CANCER_RACE_UP	WALLACE_PROSTATE_CANCER_RACE_UP	Details ...	277	0.482569	1.78889	0	0.0265109	0.665	4085	tags=30%, list=12%, signal=34%
KORKOLA_EMBRYONAL_CARCINOMA_UP	KORKOLA_EMBRYONAL_CARCINOMA_UP	Details ...	37	0.629995	1.78585	0.00191939	0.0270065	0.684	2685	tags=41%, list=8%, signal=44%
SMID_BREAST_CANCER_NORMAL_LIKE_UP	SMID_BREAST_CANCER_NORMAL_LIKE_UP	Details ...	450	0.458635	1.78558	0	0.0262807	0.684	3453	tags=20%, list=10%, signal=22%
RAMALHO_STEMNESS_UP	RAMALHO_STEMNESS_UP	Details ...	198	0.497086	1.78258	0	0.0264814	0.697	4943	tags=41%, list=15%, signal=48%
GARGALOVIC_RESPONSE_TO_OXIDIZED_PHOSPHOLIPIDS_TURQUOISE_DN	GARGALOVIC_RESPONSE_TO_OXIDIZED_PHOSPHOLIPIDS_TURQUOISE_DN	Details ...	51	0.603929	1.78185	0	0.026008	0.7	5112	tags=51%, list=15%, signal=60%
TOYOTA_TARGETS_OF_MIR34B_AND_MIR34C	TOYOTA_TARGETS_OF_MIR34B_AND_MIR34C	Details ...	414	0.46173	1.78004	0	0.0258837	0.705	4907	tags=38%, list=14%, signal=44%
MARIADASON_RESPONSE_TO_BUTYRATE_SULINDAC_4	MARIADASON_RESPONSE_TO_BUTYRATE_SULINDAC_4	Details ...	20	0.739537	1.77711	0.00195695	0.0263689	0.716	2529	tags=35%, list=7%, signal=38%
ODONNELL_TARGETS_OF_MYC_AND_TFRC_DN	ODONNELL_TARGETS_OF_MYC_AND_TFRC_DN	Details ...	43	0.616106	1.76936	0.00192678	0.0287525	0.763	4602	tags=44%, list=14%, signal=51%
HOELZEL_NF1_TARGETS_DN	HOELZEL_NF1_TARGETS_DN	Details ...	108	0.530889	1.76464	0	0.0301284	0.784	6695	tags=30%, list=20%, signal=37%
MORI_PLASMA_CELL_DN	MORI_PLASMA_CELL_DN	Details ...	30	0.671627	1.76443	0.0019305	0.0294704	0.786	1085	tags=23%, list=3%, signal=24%
PUJANA_XPRSS_INT_NETWORK	PUJANA_XPRSS_INT_NETWORK	Details ...	160	0.505872	1.7618	0	0.0299455	0.795	4436	tags=39%, list=13%, signal=44%
ZHAN_MULTIPLE_MYELOMA_MS_DN	ZHAN_MULTIPLE_MYELOMA_MS_DN	Details ...	42	0.615494	1.75836	0	0.0307877	0.813	4494	tags=36%, list=13%, signal=41%
BROWNE_INTERFERON_RESPONSIVE_GENES	BROWNE_INTERFERON_RESPONSIVE_GENES	Details ...	67	0.565349	1.75834	0	0.0301036	0.813	4149	tags=46%, list=12%, signal=53%
VALK_AML_CLUSTER_5	VALK_AML_CLUSTER_5	Details ...	32	0.642238	1.74041	0.00607287	0.0380337	0.888	2363	tags=28%, list=7%, signal=30%
NIELSEN_GIST_VS_SYNOVIAL_SARCOMA_UP	NIELSEN_GIST_VS_SYNOVIAL_SARCOMA_UP	Details ...	19	0.707573	1.73969	0.00747664	0.0376259	0.889	2083	tags=26%, list=6%, signal=28%
PUJANA_BREAST_CANCER_WITH_BRCA1_MUTATED_UP	PUJANA_BREAST_CANCER_WITH_BRCA1_MUTATED_UP	Details ...	52	0.591238	1.73775	0	0.037936	0.897	4602	tags=48%, list=14%, signal=55%
PELLICCIOTTA_HDAC_IN_ANTIGEN_PRESENTATION_DN	PELLICCIOTTA_HDAC_IN_ANTIGEN_PRESENTATION_DN	Details ...	49	0.594527	1.73641	0	0.0377447	0.9	4608	tags=45%, list=14%, signal=52%
TAKADA_GASTRIC_CANCER_COPY_NUMBER_DN	TAKADA_GASTRIC_CANCER_COPY_NUMBER_DN	Details ...	28	0.654917	1.73299	0.00389105	0.0385629	0.906	2550	tags=39%, list=7%, signal=42%
HOFMANN_MYELODYSPLASTIC_SYNDROM_RISK_DN	HOFMANN_MYELODYSPLASTIC_SYNDROM_RISK_DN	Details ...	22	0.703117	1.73262	0.00189753	0.0379509	0.906	2281	tags=32%, list=7%, signal=34%
RICKMAN_METASTASIS_UP	RICKMAN_METASTASIS_UP	Details ...	315	0.462021	1.73245	0	0.0373135	0.907	4427	tags=30%, list=13%, signal=35%
MARSON_FOXP3_TARGETS_STIMULATED_UP	MARSON_FOXP3_TARGETS_STIMULATED_UP	Details ...	28	0.667418	1.73242	0.00591716	0.0366094	0.907	3908	tags=36%, list=11%, signal=40%
HOFFMANN_PRE_BI_TO_LARGE_PRE_BII_LYMPHOCYTE_DN	HOFFMANN_PRE_BI_TO_LARGE_PRE_BII_LYMPHOCYTE_DN	Details ...	72	0.553249	1.72687	0	0.0390822	0.928	4149	tags=36%, list=12%, signal=41%
TURASHVILI_BREAST_LOBULAR_CARCINOMA_VS_LOBULAR_NORMAL_DN	TURASHVILI_BREAST_LOBULAR_CARCINOMA_VS_LOBULAR_NORMAL_DN	Details ...	73	0.553344	1.72218	0.00194932	0.0408854	0.94	3443	tags=27%, list=10%, signal=30%
ZHANG_BREAST_CANCER_PROGENITORS_UP	ZHANG_BREAST_CANCER_PROGENITORS_UP	Details ...	400	0.448817	1.71844	0	0.0420975	0.949	4760	tags=37%, list=14%, signal=42%
MORI_EMU_MYC_LYMPHOMA_BY_ONSET_TIME_UP	MORI_EMU_MYC_LYMPHOMA_BY_ONSET_TIME_UP	Details ...	96	0.522221	1.71812	0	0.0415179	0.949	3432	tags=38%, list=10%, signal=42%
TAKEDA_TARGETS_OF_NUP98_HOXA9_FUSION_10D_UP	TAKEDA_TARGETS_OF_NUP98_HOXA9_FUSION_10D_UP	Details ...	187	0.483238	1.71387	0	0.0430821	0.958	5464	tags=33%, list=16%, signal=39%
GARCIA_TARGETS_OF_FLI1_AND_DAX1_DN	GARCIA_TARGETS_OF_FLI1_AND_DAX1_DN	Details ...	165	0.486931	1.71095	0	0.0440695	0.964	5560	tags=37%, list=16%, signal=44%
KIM_MYC_AMPLIFICATION_TARGETS_UP	KIM_MYC_AMPLIFICATION_TARGETS_UP	Details ...	192	0.479594	1.7094	0	0.0442364	0.967	3190	tags=27%, list=9%, signal=30%
CREIGHTON_ENDOCRINE_THERAPY_RESISTANCE_1	CREIGHTON_ENDOCRINE_THERAPY_RESISTANCE_1	Details ...	486	0.437242	1.70545	0	0.0457385	0.974	4339	tags=30%, list=13%, signal=34%
MAGRANGEAS_MULTIPLE_MYELOMA_IGG_VS_IGA_DN	MAGRANGEAS_MULTIPLE_MYELOMA_IGG_VS_IGA_DN	Details ...	24	0.653648	1.70081	0.00790514	0.0479185	0.979	2544	tags=38%, list=7%, signal=40%
BROWN_MYELOID_CELL_DEVELOPMENT_DN	BROWN_MYELOID_CELL_DEVELOPMENT_DN	Details ...	125	0.504963	1.69873	0.00191571	0.0484797	0.981	4632	tags=37%, list=14%, signal=42%
CHIANG_LIVER_CANCER_SUBCLASS_UNANNOTATED_DN	CHIANG_LIVER_CANCER_SUBCLASS_UNANNOTATED_DN	Details ...	182	0.473006	1.69854	0	0.0478253	0.981	4218	tags=38%, list=12%, signal=43%
MYC_UP.V1_UP	MYC_UP.V1_UP	Details ...	154	0.639243	2.23523	0	0	0	3714	tags=43%, list=11%, signal=48%
BRCA1_DN.V1_DN	BRCA1_DN.V1_DN	Details ...	126	0.520971	1.76486	0	0.00954959	0.019	1805	tags=15%, list=5%, signal=16%
ERB2_UP.V1_DN	ERB2_UP.V1_DN	Details ...	184	0.492063	1.73021	0	0.0106733	0.032	4250	tags=33%, list=12%, signal=38%
AKT_UP_MTOR_DN.V1_DN	AKT_UP_MTOR_DN.V1_DN	Details ...	173	0.476361	1.69119	0	0.0141793	0.054	3860	tags=27%, list=11%, signal=30%
STK33_DN	STK33_DN	Details ...	247	0.459014	1.68209	0	0.0125877	0.059	5266	tags=33%, list=15%, signal=39%
STK33_SKM_DN	STK33_SKM_DN	Details ...	243	0.458362	1.67864	0	0.0106484	0.059	5266	tags=30%, list=15%, signal=35%
AKT_UP.V1_DN	AKT_UP.V1_DN	Details ...	176	0.471039	1.66699	0	0.010421	0.067	4124	tags=28%, list=12%, signal=32%
EIF4E_DN	EIF4E_DN	Details ...	92	0.493304	1.60312	0.00201207	0.0206383	0.142	3983	tags=34%, list=12%, signal=38%
RPS14_DN.V1_UP	RPS14_DN.V1_UP	Details ...	185	0.454735	1.60055	0	0.0186913	0.145	3365	tags=23%, list=10%, signal=25%
SNF5_DN.V1_UP	SNF5_DN.V1_UP	Details ...	145	0.45548	1.57652	0	0.0218642	0.19	4729	tags=32%, list=14%, signal=37%
STK33_NOMO_DN	STK33_NOMO_DN	Details ...	248	0.434312	1.57432	0	0.0201581	0.193	4909	tags=29%, list=14%, signal=33%
GCNP_SHH_UP_LATE.V1_UP	GCNP_SHH_UP_LATE.V1_UP	Details ...	160	0.436495	1.5229	0.0019305	0.0349863	0.344	4702	tags=36%, list=14%, signal=41%
P53_DN.V1_DN	P53_DN.V1_DN	Details ...	182	0.431872	1.52004	0	0.0330175	0.352	3482	tags=25%, list=10%, signal=27%
KRAS.600.LUNG.BREAST_UP.V1_DN	KRAS.600.LUNG.BREAST_UP.V1_DN	Details ...	268	0.406946	1.50973	0.00181818	0.0346035	0.386	1679	tags=10%, list=5%, signal=10%
RNA_PROCESSING	RNA_PROCESSING	Details ...	153	0.591363	2.06491	0	0.00202266	0.002	5263	tags=52%, list=15%, signal=61%
RIBONUCLEOPROTEIN_COMPLEX	RIBONUCLEOPROTEIN_COMPLEX	Details ...	142	0.56203	1.94044	0	0.018914	0.038	4938	tags=45%, list=14%, signal=52%
MITOCHONDRIAL_RIBOSOME	MITOCHONDRIAL_RIBOSOME	Details ...	22	0.771181	1.92512	0	0.0149608	0.045	4182	tags=59%, list=12%, signal=67%
ORGANELLAR_RIBOSOME	ORGANELLAR_RIBOSOME	Details ...	22	0.771181	1.92005	0	0.0119644	0.047	4182	tags=59%, list=12%, signal=67%
RNA_SPLICING	RNA_SPLICING	Details ...	74	0.602098	1.90543	0	0.0128037	0.063	5133	tags=51%, list=15%, signal=60%
NUCLEOLUS	NUCLEOLUS	Details ...	124	0.558732	1.90046	0	0.0116632	0.069	4006	tags=47%, list=12%, signal=53%
RIBOSOMAL_SUBUNIT	RIBOSOMAL_SUBUNIT	Details ...	20	0.766423	1.86611	0.00186916	0.019618	0.127	5213	tags=65%, list=15%, signal=77%
SPLICEOSOME	SPLICEOSOME	Details ...	50	0.629183	1.85551	0	0.0210497	0.155	4938	tags=54%, list=14%, signal=63%
SMALL_NUCLEAR_RIBONUCLEOPROTEIN_COMPLEX	SMALL_NUCLEAR_RIBONUCLEOPROTEIN_COMPLEX	Details ...	22	0.738024	1.84647	0	0.0234551	0.192	4938	tags=68%, list=14%, signal=80%
MITOCHONDRIAL_LUMEN	MITOCHONDRIAL_LUMEN	Details ...	46	0.625902	1.82678	0	0.0270719	0.238	5418	tags=57%, list=16%, signal=67%
DEFENSE_RESPONSE	DEFENSE_RESPONSE	Details ...	267	0.491299	1.82333	0	0.0260624	0.248	3063	tags=19%, list=9%, signal=20%
MITOCHONDRIAL_MATRIX	MITOCHONDRIAL_MATRIX	Details ...	46	0.625902	1.81648	0	0.0263005	0.272	5418	tags=57%, list=16%, signal=67%
HUMORAL_IMMUNE_RESPONSE	HUMORAL_IMMUNE_RESPONSE	Details ...	32	0.660875	1.78319	0	0.0449485	0.443	5366	tags=44%, list=16%, signal=52%
MYC_OVEREXPRESSION_1.5X_UP	MYC_OVEREXPRESSION_1.5X_UP	Details ...	86	0.735495	2.34661	0	0	0	3766	tags=63%, list=11%, signal=70%
MYC_CHIP_PET_EXPR_UP	MYC_CHIP_PET_EXPR_UP	Details ...	395	0.559364	2.13104	0	0	0	4491	tags=46%, list=13%, signal=53%
NOTCH_T-ALL_UP_PALOMERO	NOTCH_T-ALL_UP_PALOMERO	Details ...	47	0.714876	2.05895	0	0	0	4120	tags=66%, list=12%, signal=75%
HIF1ALPHA_1.5X_DOWN	HIF1ALPHA_1.5X_DOWN	Details ...	210	0.529637	1.91262	0	0.00269227	0.011	3442	tags=43%, list=10%, signal=47%
PROLIFERATION_NODE1640	PROLIFERATION_NODE1640	Details ...	55	0.623929	1.87868	0	0.00329607	0.017	6695	tags=64%, list=20%, signal=79%
BLOOD_MODULE-3.7_UNDETERMINED	BLOOD_MODULE-3.7_UNDETERMINED	Details ...	270	0.494554	1.83068	0	0.00466791	0.028	4032	tags=37%, list=12%, signal=42%
MYELOMA_MS_SUBGROUP_DOWN	MYELOMA_MS_SUBGROUP_DOWN	Details ...	45	0.626112	1.79561	0	0.00788589	0.053	4494	tags=38%, list=13%, signal=43%
BLOOD_MODULE-2.8_T_CELLS	BLOOD_MODULE-2.8_T_CELLS	Details ...	110	0.537255	1.78814	0	0.0084823	0.066	3650	tags=34%, list=11%, signal=38%
THYMIC_DP_TCELL_GT_THYMIC_SP_CD4+TCELL	THYMIC_DP_TCELL_GT_THYMIC_SP_CD4+TCELL	Details ...	98	0.544022	1.78156	0	0.00821758	0.072	4792	tags=34%, list=14%, signal=39%
T_NK_NODE1604	T_NK_NODE1604	Details ...	20	0.704895	1.7557	0.00560748	0.0116643	0.113	2423	tags=35%, list=7%, signal=38%
MYC_RNAI_OCILY3	MYC_RNAI_OCILY3	Details ...	54	0.578381	1.73966	0	0.0136409	0.14	5594	tags=50%, list=16%, signal=60%
MYC_OVEREXPRESSION_2X_UP	MYC_OVEREXPRESSION_2X_UP	Details ...	36	0.607872	1.70046	0	0.0218962	0.238	3766	tags=53%, list=11%, signal=59%
MYELOMA_LB_SUBGROUP_DOWN	MYELOMA_LB_SUBGROUP_DOWN	Details ...	45	0.581545	1.69312	0.00189036	0.0224308	0.26	4104	tags=47%, list=12%, signal=53%
MYELOMA_TACI_LOW_PLASMABLAST_GENE	MYELOMA_TACI_LOW_PLASMABLAST_GENE	Details ...	73	0.533335	1.66876	0	0.0283325	0.333	4491	tags=48%, list=13%, signal=55%
GC_B_CELL_BLLOW_DLBCLHIGH	GC_B_CELL_BLLOW_DLBCLHIGH	Details ...	48	0.573395	1.66401	0.00576923	0.0281861	0.348	4458	tags=38%, list=13%, signal=43%
T_NK_NODE5808	T_NK_NODE5808	Details ...	20	0.678366	1.65897	0.00571429	0.0286497	0.366	2737	tags=30%, list=8%, signal=33%
BLOOD_MODULE-2.1_CYTOTOXIC_CELLS	BLOOD_MODULE-2.1_CYTOTOXIC_CELLS	Details ...	153	0.474095	1.65226	0	0.0291059	0.392	3089	tags=25%, list=9%, signal=28%
DENDRITIC_CELL_BDCA1POS_BLOOD	DENDRITIC_CELL_BDCA1POS_BLOOD	Details ...	25	0.634103	1.64664	0.00770713	0.0293085	0.414	2072	tags=32%, list=6%, signal=34%
SERUM_RESPONSE_FB_UP	SERUM_RESPONSE_FB_UP	Details ...	194	0.463117	1.63993	0	0.0302919	0.44	4140	tags=37%, list=12%, signal=41%
LUNG_NODE3969	LUNG_NODE3969	Details ...	15	0.711567	1.63713	0.0134615	0.0297567	0.454	920	tags=13%, list=3%, signal=14%
NFKB_UP_OCILY10_ONLY	NFKB_UP_OCILY10_ONLY	Details ...	18	0.680037	1.6333	0.012024	0.0294243	0.466	4085	tags=44%, list=12%, signal=50%
BLIMP_BCELL_REPRESSED	BLIMP_BCELL_REPRESSED	Details ...	64	0.535489	1.62983	0.00196464	0.0289066	0.476	3916	tags=30%, list=11%, signal=33%
GLUTAMINE_STARVE_DOWN	GLUTAMINE_STARVE_DOWN	Details ...	306	0.425833	1.61366	0	0.0336444	0.548	4374	tags=38%, list=13%, signal=43%
V$USF2_Q6	V$USF2_Q6	Details ...	237	0.489393	1.77652	0	0.0310446	0.031	4274	tags=32%, list=13%, signal=37%
GKCGCNNNNNNNTGAYG_UNKNOWN	GKCGCNNNNNNNTGAYG_UNKNOWN	Details ...	53	0.596954	1.75828	0	0.0174629	0.035	4317	tags=45%, list=13%, signal=52%
V$NKX25_01	V$NKX25_01	Details ...	120	0.519942	1.74718	0	0.0151774	0.046	5433	tags=34%, list=16%, signal=41%
V$PPARG_01	V$PPARG_01	Details ...	41	0.603799	1.72619	0.0018797	0.0171735	0.067	3371	tags=29%, list=10%, signal=32%
TNCATNTCCYR_UNKNOWN	TNCATNTCCYR_UNKNOWN	Details ...	125	0.492239	1.69005	0	0.0248812	0.121	4781	tags=37%, list=14%, signal=43%
V$MYC_Q2	V$MYC_Q2	Details ...	176	0.471892	1.66946	0	0.0255936	0.148	4678	tags=35%, list=14%, signal=41%
RACCACAR_V$AML_Q6	RACCACAR_V$AML_Q6	Details ...	242	0.454297	1.65748	0	0.0265449	0.179	4753	tags=33%, list=14%, signal=38%
V$CDP_01	V$CDP_01	Details ...	85	0.513825	1.65011	0.0018797	0.0249075	0.192	1636	tags=18%, list=5%, signal=18%
V$COMP1_01	V$COMP1_01	Details ...	110	0.489171	1.6178	0.00395257	0.0323253	0.258	2930	tags=21%, list=9%, signal=23%
V$COREBINDINGFACTOR_Q6	V$COREBINDINGFACTOR_Q6	Details ...	254	0.444086	1.6116	0	0.0316831	0.276	3733	tags=24%, list=11%, signal=26%
V$STAT4_01	V$STAT4_01	Details ...	250	0.436613	1.60477	0	0.0308402	0.293	3504	tags=22%, list=10%, signal=24%
V$MEIS1BHOXA9_01	V$MEIS1BHOXA9_01	Details ...	137	0.465243	1.59007	0	0.0354551	0.358	5690	tags=30%, list=17%, signal=36%
V$EFC_Q6	V$EFC_Q6	Details ...	256	0.431915	1.58777	0	0.0336426	0.366	5269	tags=28%, list=15%, signal=33%
V$AML1_01	V$AML1_01	Details ...	242	0.423967	1.57516	0	0.0364645	0.406	4753	tags=27%, list=14%, signal=31%
V$MYCMAX_01	V$MYCMAX_01	Details ...	238	0.426553	1.56396	0	0.0390656	0.45	4776	tags=35%, list=14%, signal=40%
V$AML1_Q6	V$AML1_Q6	Details ...	242	0.423967	1.56239	0	0.0373539	0.46	4753	tags=27%, list=14%, signal=31%
V$PAX_Q6	V$PAX_Q6	Details ...	241	0.422306	1.54517	0	0.0426278	0.523	1983	tags=15%, list=6%, signal=16%
V$GR_01	V$GR_01	Details ...	192	0.431317	1.54276	0	0.0415476	0.534	3823	tags=24%, list=11%, signal=27%
V$HMGIY_Q6	V$HMGIY_Q6	Details ...	236	0.426458	1.53828	0	0.0419798	0.561	4261	tags=25%, list=13%, signal=28%
V$CDPCR1_01	V$CDPCR1_01	Details ...	118	0.457861	1.53086	0.0019084	0.0438261	0.593	5209	tags=31%, list=15%, signal=37%
V$NRF2_01	V$NRF2_01	Details ...	247	0.417957	1.52538	0	0.0439931	0.616	4511	tags=32%, list=13%, signal=36%
V$GR_Q6_01	V$GR_Q6_01	Details ...	256	0.406551	1.51611	0.00197239	0.0466301	0.66	5054	tags=27%, list=15%, signal=32%
V$ARNT_01	V$ARNT_01	Details ...	243	0.416902	1.51346	0.00188679	0.045784	0.668	4282	tags=30%, list=13%, signal=34%
V$AML_Q6	V$AML_Q6	Details ...	251	0.413447	1.51318	0	0.0441131	0.67	4753	tags=29%, list=14%, signal=34%
V$ICSBP_Q6	V$ICSBP_Q6	Details ...	239	0.414005	1.50886	0	0.0445966	0.689	4142	tags=27%, list=12%, signal=31%
STTTCRNTTT_V$IRF_Q6	STTTCRNTTT_V$IRF_Q6	Details ...	177	0.424742	1.50856	0	0.0432185	0.691	5106	tags=31%, list=15%, signal=36%
V$S8_01	V$S8_01	Details ...	232	0.415793	1.50266	0	0.0441926	0.722	3653	tags=19%, list=11%, signal=21%
V$NMYC_01	V$NMYC_01	Details ...	256	0.407879	1.50208	0	0.0429285	0.724	4776	tags=33%, list=14%, signal=38%
V$SRY_02	V$SRY_02	Details ...	237	0.408946	1.49401	0.00362976	0.0452028	0.76	3727	tags=22%, list=11%, signal=24%
V$OSF2_Q6	V$OSF2_Q6	Details ...	243	0.406788	1.49294	0.003861	0.0441113	0.765	3249	tags=22%, list=10%, signal=24%
YNGTTNNNATT_UNKNOWN	YNGTTNNNATT_UNKNOWN	Details ...	343	0.393993	1.49058	0.00185874	0.043721	0.776	3535	tags=21%, list=10%, signal=23%
V$OCT1_07	V$OCT1_07	Details ...	147	0.430147	1.48744	0.00566038	0.0442042	0.783	4902	tags=27%, list=14%, signal=32%
V$RREB1_01	V$RREB1_01	Details ...	196	0.409877	1.47994	0	0.0470039	0.811	4951	tags=26%, list=15%, signal=30%
V$AP4_Q6	V$AP4_Q6	Details ...	212	0.407829	1.47626	0.0018315	0.0476373	0.823	2918	tags=18%, list=9%, signal=19%
V$CART1_01	V$CART1_01	Details ...	210	0.410475	1.47341	0.00194175	0.0475979	0.827	4128	tags=20%, list=12%, signal=23%
AACYNNNNTTCCS_UNKNOWN	AACYNNNNTTCCS_UNKNOWN	Details ...	86	0.454007	1.4723	0.0177866	0.0468391	0.83	3328	tags=28%, list=10%, signal=31%
MM_AML_NB_Puissant_JQ1_down	MM_AML_NB_Puissant_JQ1_down	Details ...	33	0.925728	1.5552	0	0	0	1804	tags=91%, list=5%, signal=96%
MM_BL_Mertz_JQ1_down	MM_BL_Mertz_JQ1_down	Details ...	16	0.811953	1.43187	0.0208768	0.0208768	0.01	3392	tags=63%, list=10%, signal=69%
MM_Delmore_JQ1_down	MM_Delmore_JQ1_down	Details ...	48	0.860692	1.59523	0	0	0	2108	tags=63%, list=6%, signal=67%
STAT3_Piva	STAT3_Piva	Details ...	28	0.658649	1.71642	0.00381679	0.00381679	0.002	2086	tags=46%, list=6%, signal=49%
DLBCL_OTX015_down	DLBCL_OTX015_down	Details ...	50	0.83904	1.56681	0.00400802	0.00400802	0.002	3350	tags=78%, list=10%, signal=86%

## Sheet: up
NAME	GS<br> follow link to MSigDB	GS DETAILS	SIZE	ES	NES	NOM p-val	FDR q-val	FWER p-val	RANK AT MAX	LEADING EDGE
HALLMARK_TNFA_SIGNALING_VIA_NFKB	HALLMARK_TNFA_SIGNALING_VIA_NFKB	Details ...	199	-0.608933	-2.22011	0	0	0	2819	tags=36%, list=8%, signal=39%
HALLMARK_P53_PATHWAY	HALLMARK_P53_PATHWAY	Details ...	196	-0.59057	-2.13624	0	0	0	2595	tags=34%, list=8%, signal=36%
HALLMARK_UV_RESPONSE_UP	HALLMARK_UV_RESPONSE_UP	Details ...	158	-0.598219	-2.09224	0	0	0	2654	tags=32%, list=8%, signal=34%
HALLMARK_HYPOXIA	HALLMARK_HYPOXIA	Details ...	197	-0.563102	-2.00882	0	0	0	3186	tags=29%, list=9%, signal=32%
HALLMARK_APOPTOSIS	HALLMARK_APOPTOSIS	Details ...	161	-0.558663	-1.95995	0	0	0	2706	tags=28%, list=8%, signal=30%
HALLMARK_CHOLESTEROL_HOMEOSTASIS	HALLMARK_CHOLESTEROL_HOMEOSTASIS	Details ...	74	-0.597287	-1.88627	0	0.000161111	0.001	2819	tags=32%, list=8%, signal=35%
HALLMARK_REACTIVE_OXIGEN_SPECIES_PATHWAY	HALLMARK_REACTIVE_OXIGEN_SPECIES_PATHWAY	Details ...	47	-0.627109	-1.81828	0	0.000469264	0.003	2000	tags=36%, list=6%, signal=38%
HALLMARK_HEME_METABOLISM	HALLMARK_HEME_METABOLISM	Details ...	197	-0.492438	-1.77788	0	0.000886697	0.006	3101	tags=29%, list=9%, signal=32%
HALLMARK_TGF_BETA_SIGNALING	HALLMARK_TGF_BETA_SIGNALING	Details ...	54	-0.575389	-1.70268	0.004158	0.00368025	0.027	3114	tags=30%, list=9%, signal=33%
HALLMARK_XENOBIOTIC_METABOLISM	HALLMARK_XENOBIOTIC_METABOLISM	Details ...	200	-0.456189	-1.6351	0	0.00726711	0.06	4332	tags=27%, list=13%, signal=31%
HALLMARK_ADIPOGENESIS	HALLMARK_ADIPOGENESIS	Details ...	197	-0.447313	-1.61114	0	0.00902037	0.081	2931	tags=23%, list=9%, signal=25%
HALLMARK_PI3K_AKT_MTOR_SIGNALING	HALLMARK_PI3K_AKT_MTOR_SIGNALING	Details ...	104	-0.467083	-1.54566	0.00437637	0.0155729	0.143	2761	tags=25%, list=8%, signal=27%
HALLMARK_MITOTIC_SPINDLE	HALLMARK_MITOTIC_SPINDLE	Details ...	197	-0.429999	-1.54031	0	0.0150106	0.15	3905	tags=31%, list=11%, signal=35%
HALLMARK_MTORC1_SIGNALING	HALLMARK_MTORC1_SIGNALING	Details ...	196	-0.421825	-1.52801	0	0.0151259	0.163	3336	tags=31%, list=10%, signal=34%
HALLMARK_MYOGENESIS	HALLMARK_MYOGENESIS	Details ...	199	-0.419128	-1.51334	0.00215983	0.0162804	0.188	3332	tags=18%, list=10%, signal=19%
HALLMARK_PROTEIN_SECRETION	HALLMARK_PROTEIN_SECRETION	Details ...	96	-0.446739	-1.44952	0.0215983	0.0286117	0.311	4605	tags=36%, list=14%, signal=42%
HALLMARK_GLYCOLYSIS	HALLMARK_GLYCOLYSIS	Details ...	198	-0.398331	-1.42639	0.00683371	0.0335871	0.371	3353	tags=22%, list=10%, signal=24%
HALLMARK_COMPLEMENT	HALLMARK_COMPLEMENT	Details ...	199	-0.383709	-1.38439	0.0185567	0.0461993	0.481	3405	tags=23%, list=10%, signal=25%
HALLMARK_ESTROGEN_RESPONSE_LATE	HALLMARK_ESTROGEN_RESPONSE_LATE	Details ...	200	-0.380691	-1.36879	0.017094	0.0489072	0.513	2379	tags=17%, list=7%, signal=18%
REACTOME_AMYLOIDS	REACTOME_AMYLOIDS	Details ...	80	-0.85231	-2.73866	0	0	0	2980	tags=51%, list=9%, signal=56%
REACTOME_MEIOSIS	REACTOME_MEIOSIS	Details ...	112	-0.790252	-2.64428	0	0	0	2163	tags=37%, list=6%, signal=39%
REACTOME_DEPOSITION_OF_NEW_CENPA_CONTAINING_NUCLEOSOMES_AT_THE_CENTROMERE	REACTOME_DEPOSITION_OF_NEW_CENPA_CONTAINING_NUCLEOSOMES_AT_THE_CENTROMERE	Details ...	61	-0.84528	-2.60693	0	0	0	1969	tags=43%, list=6%, signal=45%
REACTOME_PACKAGING_OF_TELOMERE_ENDS	REACTOME_PACKAGING_OF_TELOMERE_ENDS	Details ...	48	-0.888445	-2.60398	0	0	0	2163	tags=58%, list=6%, signal=62%
REACTOME_RNA_POL_I_PROMOTER_OPENING	REACTOME_RNA_POL_I_PROMOTER_OPENING	Details ...	59	-0.873098	-2.60389	0	0	0	2157	tags=58%, list=6%, signal=61%
REACTOME_MEIOTIC_RECOMBINATION	REACTOME_MEIOTIC_RECOMBINATION	Details ...	83	-0.815758	-2.60224	0	0	0	1969	tags=40%, list=6%, signal=42%
KEGG_SYSTEMIC_LUPUS_ERYTHEMATOSUS	KEGG_SYSTEMIC_LUPUS_ERYTHEMATOSUS	Details ...	136	-0.748599	-2.59596	0	0	0	2980	tags=38%, list=9%, signal=41%
REACTOME_MEIOTIC_SYNAPSIS	REACTOME_MEIOTIC_SYNAPSIS	Details ...	72	-0.846096	-2.5944	0	0	0	2163	tags=43%, list=6%, signal=46%
REACTOME_RNA_POL_I_TRANSCRIPTION	REACTOME_RNA_POL_I_TRANSCRIPTION	Details ...	86	-0.779243	-2.50764	0	0	0	2290	tags=42%, list=7%, signal=45%
REACTOME_TELOMERE_MAINTENANCE	REACTOME_TELOMERE_MAINTENANCE	Details ...	74	-0.792592	-2.48901	0	0	0	2163	tags=42%, list=6%, signal=45%
REACTOME_CHROMOSOME_MAINTENANCE	REACTOME_CHROMOSOME_MAINTENANCE	Details ...	117	-0.730156	-2.46419	0	0	0	2163	tags=31%, list=6%, signal=33%
REACTOME_RNA_POL_I_RNA_POL_III_AND_MITOCHONDRIAL_TRANSCRIPTION	REACTOME_RNA_POL_I_RNA_POL_III_AND_MITOCHONDRIAL_TRANSCRIPTION	Details ...	119	-0.690038	-2.33023	0	0	0	2980	tags=39%, list=9%, signal=42%
REACTOME_TRANSCRIPTION	REACTOME_TRANSCRIPTION	Details ...	197	-0.609419	-2.18645	0	0	0	2980	tags=29%, list=9%, signal=32%
KEGG_GLUTATHIONE_METABOLISM	KEGG_GLUTATHIONE_METABOLISM	Details ...	50	-0.63213	-1.87579	0	0.0221619	0.21	2332	tags=32%, list=7%, signal=34%
REACTOME_POST_CHAPERONIN_TUBULIN_FOLDING_PATHWAY	REACTOME_POST_CHAPERONIN_TUBULIN_FOLDING_PATHWAY	Details ...	17	-0.778037	-1.85493	0.00207469	0.0276936	0.267	1359	tags=29%, list=4%, signal=31%
REACTOME_GLUTAMATE_NEUROTRANSMITTER_RELEASE_CYCLE	REACTOME_GLUTAMATE_NEUROTRANSMITTER_RELEASE_CYCLE	Details ...	15	-0.81207	-1.84992	0	0.0279409	0.286	930	tags=27%, list=3%, signal=27%
HELLER_HDAC_TARGETS_UP	HELLER_HDAC_TARGETS_UP	Details ...	304	-0.731741	-2.73851	0	0	0	3053	tags=38%, list=9%, signal=41%
HELLER_HDAC_TARGETS_SILENCED_BY_METHYLATION_UP	HELLER_HDAC_TARGETS_SILENCED_BY_METHYLATION_UP	Details ...	444	-0.67578	-2.61434	0	0	0	3053	tags=30%, list=9%, signal=32%
DAZARD_RESPONSE_TO_UV_NHEK_UP	DAZARD_RESPONSE_TO_UV_NHEK_UP	Details ...	235	-0.680626	-2.5048	0	0	0	2963	tags=32%, list=9%, signal=35%
ZHONG_RESPONSE_TO_AZACITIDINE_AND_TSA_UP	ZHONG_RESPONSE_TO_AZACITIDINE_AND_TSA_UP	Details ...	175	-0.693393	-2.44623	0	0	0	3530	tags=39%, list=10%, signal=44%
NAGASHIMA_EGF_SIGNALING_UP	NAGASHIMA_EGF_SIGNALING_UP	Details ...	56	-0.810026	-2.43328	0	0	0	1480	tags=48%, list=4%, signal=50%
NAGASHIMA_NRG1_SIGNALING_UP	NAGASHIMA_NRG1_SIGNALING_UP	Details ...	169	-0.685738	-2.40502	0	0	0	3253	tags=47%, list=10%, signal=51%
DACOSTA_UV_RESPONSE_VIA_ERCC3_UP	DACOSTA_UV_RESPONSE_VIA_ERCC3_UP	Details ...	297	-0.619884	-2.31794	0	0	0	2573	tags=36%, list=8%, signal=39%
BURTON_ADIPOGENESIS_PEAK_AT_2HR	BURTON_ADIPOGENESIS_PEAK_AT_2HR	Details ...	51	-0.789497	-2.31015	0	0	0	2260	tags=45%, list=7%, signal=48%
DALESSIO_TSA_RESPONSE	DALESSIO_TSA_RESPONSE	Details ...	28	-0.896823	-2.30906	0	0	0	695	tags=36%, list=2%, signal=36%
MITSIADES_RESPONSE_TO_APLIDIN_UP	MITSIADES_RESPONSE_TO_APLIDIN_UP	Details ...	408	-0.592609	-2.30571	0	0	0	3838	tags=39%, list=11%, signal=43%
PEART_HDAC_PROLIFERATION_CLUSTER_UP	PEART_HDAC_PROLIFERATION_CLUSTER_UP	Details ...	55	-0.768867	-2.3023	0	0	0	3114	tags=47%, list=9%, signal=52%
DACOSTA_UV_RESPONSE_VIA_ERCC3_COMMON_UP	DACOSTA_UV_RESPONSE_VIA_ERCC3_COMMON_UP	Details ...	73	-0.738099	-2.30161	0	0	0	2573	tags=45%, list=8%, signal=49%
AMIT_EGF_RESPONSE_40_HELA	AMIT_EGF_RESPONSE_40_HELA	Details ...	41	-0.810124	-2.28258	0	0	0	1280	tags=46%, list=4%, signal=48%
MISSIAGLIA_REGULATED_BY_METHYLATION_UP	MISSIAGLIA_REGULATED_BY_METHYLATION_UP	Details ...	121	-0.66887	-2.27057	0	0	0	1069	tags=27%, list=3%, signal=28%
KOBAYASHI_EGFR_SIGNALING_24HR_UP	KOBAYASHI_EGFR_SIGNALING_24HR_UP	Details ...	97	-0.690969	-2.24728	0	0	0	2110	tags=28%, list=6%, signal=30%
GERY_CEBP_TARGETS	GERY_CEBP_TARGETS	Details ...	125	-0.655056	-2.24454	0	0	0	1578	tags=30%, list=5%, signal=31%
PICCALUGA_ANGIOIMMUNOBLASTIC_LYMPHOMA_DN	PICCALUGA_ANGIOIMMUNOBLASTIC_LYMPHOMA_DN	Details ...	124	-0.662973	-2.24431	0	0	0	2494	tags=42%, list=7%, signal=45%
GNATENKO_PLATELET_SIGNATURE	GNATENKO_PLATELET_SIGNATURE	Details ...	46	-0.787311	-2.2422	0	0	0	3767	tags=48%, list=11%, signal=54%
CASORELLI_ACUTE_PROMYELOCYTIC_LEUKEMIA_UP	CASORELLI_ACUTE_PROMYELOCYTIC_LEUKEMIA_UP	Details ...	164	-0.639886	-2.2389	0	0	0	2091	tags=30%, list=6%, signal=32%
GARGALOVIC_RESPONSE_TO_OXIDIZED_PHOSPHOLIPIDS_BLUE_UP	GARGALOVIC_RESPONSE_TO_OXIDIZED_PHOSPHOLIPIDS_BLUE_UP	Details ...	121	-0.66342	-2.23702	0	0	0	2684	tags=42%, list=8%, signal=46%
PODAR_RESPONSE_TO_ADAPHOSTIN_UP	PODAR_RESPONSE_TO_ADAPHOSTIN_UP	Details ...	140	-0.656042	-2.23369	0	0	0	3584	tags=48%, list=11%, signal=53%
DAZARD_UV_RESPONSE_CLUSTER_G2	DAZARD_UV_RESPONSE_CLUSTER_G2	Details ...	30	-0.839787	-2.23025	0	0	0	2684	tags=57%, list=8%, signal=61%
BILBAN_B_CLL_LPL_DN	BILBAN_B_CLL_LPL_DN	Details ...	38	-0.767559	-2.1899	0	0	0	432	tags=21%, list=1%, signal=21%
HOUSTIS_ROS	HOUSTIS_ROS	Details ...	35	-0.782907	-2.1898	0	0	0	2332	tags=43%, list=7%, signal=46%
UDAYAKUMAR_MED1_TARGETS_DN	UDAYAKUMAR_MED1_TARGETS_DN	Details ...	225	-0.595327	-2.17334	0	0	0	3096	tags=36%, list=9%, signal=39%
RAGHAVACHARI_PLATELET_SPECIFIC_GENES	RAGHAVACHARI_PLATELET_SPECIFIC_GENES	Details ...	69	-0.68977	-2.16355	0	0	0	2766	tags=33%, list=8%, signal=36%
HAHTOLA_MYCOSIS_FUNGOIDES_CD4_UP	HAHTOLA_MYCOSIS_FUNGOIDES_CD4_UP	Details ...	64	-0.714459	-2.1623	0	0	0	2260	tags=39%, list=7%, signal=42%
CAMPS_COLON_CANCER_COPY_NUMBER_DN	CAMPS_COLON_CANCER_COPY_NUMBER_DN	Details ...	70	-0.686561	-2.16052	0	0	0	1210	tags=13%, list=4%, signal=13%
ZHANG_TLX_TARGETS_DN	ZHANG_TLX_TARGETS_DN	Details ...	106	-0.647088	-2.15479	0	0	0	1715	tags=26%, list=5%, signal=28%
GEORGANTAS_HSC_MARKERS	GEORGANTAS_HSC_MARKERS	Details ...	68	-0.699628	-2.14772	0	0	0	931	tags=26%, list=3%, signal=27%
GALINDO_IMMUNE_RESPONSE_TO_ENTEROTOXIN	GALINDO_IMMUNE_RESPONSE_TO_ENTEROTOXIN	Details ...	83	-0.677804	-2.1355	0	3.91412e-05	0.001	2111	tags=39%, list=6%, signal=41%
VARELA_ZMPSTE24_TARGETS_UP	VARELA_ZMPSTE24_TARGETS_UP	Details ...	39	-0.763157	-2.12923	0	3.7918e-05	0.001	1537	tags=46%, list=5%, signal=48%
DIRMEIER_LMP1_RESPONSE_EARLY	DIRMEIER_LMP1_RESPONSE_EARLY	Details ...	66	-0.682666	-2.1199	0	3.6769e-05	0.001	2814	tags=42%, list=8%, signal=46%
GENTILE_UV_HIGH_DOSE_UP	GENTILE_UV_HIGH_DOSE_UP	Details ...	24	-0.837293	-2.11733	0	3.56875e-05	0.001	1546	tags=38%, list=5%, signal=39%
CHIBA_RESPONSE_TO_TSA	CHIBA_RESPONSE_TO_TSA	Details ...	45	-0.737595	-2.113	0	6.77803e-05	0.002	2045	tags=42%, list=6%, signal=45%
RODRIGUES_NTN1_AND_DCC_TARGETS	RODRIGUES_NTN1_AND_DCC_TARGETS	Details ...	34	-0.77968	-2.1086	0	6.58975e-05	0.002	977	tags=29%, list=3%, signal=30%
AMIT_SERUM_RESPONSE_40_MCF10A	AMIT_SERUM_RESPONSE_40_MCF10A	Details ...	31	-0.779458	-2.1058	0	9.59228e-05	0.003	1029	tags=42%, list=3%, signal=43%
ZHANG_TLX_TARGETS_36HR_UP	ZHANG_TLX_TARGETS_36HR_UP	Details ...	216	-0.577889	-2.10001	0	9.33986e-05	0.003	3060	tags=31%, list=9%, signal=33%
BRACHAT_RESPONSE_TO_CAMPTOTHECIN_UP	BRACHAT_RESPONSE_TO_CAMPTOTHECIN_UP	Details ...	26	-0.814777	-2.09549	0	9.10037e-05	0.003	2260	tags=54%, list=7%, signal=58%
FARDIN_HYPOXIA_11	FARDIN_HYPOXIA_11	Details ...	28	-0.802778	-2.09375	0	0.000118518	0.004	1408	tags=36%, list=4%, signal=37%
TIAN_TNF_SIGNALING_NOT_VIA_NFKB	TIAN_TNF_SIGNALING_NOT_VIA_NFKB	Details ...	21	-0.840709	-2.08805	0	0.00014627	0.005	876	tags=57%, list=3%, signal=59%
BROWNE_HCMV_INFECTION_10HR_UP	BROWNE_HCMV_INFECTION_10HR_UP	Details ...	97	-0.637411	-2.0696	0	0.000228528	0.008	2274	tags=31%, list=7%, signal=33%
KINSEY_TARGETS_OF_EWSR1_FLII_FUSION_DN	KINSEY_TARGETS_OF_EWSR1_FLII_FUSION_DN	Details ...	311	-0.5488	-2.06761	0	0.000223213	0.008	2967	tags=25%, list=9%, signal=28%
ZHENG_RESPONSE_TO_ARSENITE_UP	ZHENG_RESPONSE_TO_ARSENITE_UP	Details ...	17	-0.880985	-2.06464	0	0.000245805	0.009	2570	tags=71%, list=8%, signal=76%
LIU_CMYB_TARGETS_UP	LIU_CMYB_TARGETS_UP	Details ...	160	-0.59242	-2.05376	0	0.000403282	0.015	3322	tags=36%, list=10%, signal=39%
HUTTMANN_B_CLL_POOR_SURVIVAL_UP	HUTTMANN_B_CLL_POOR_SURVIVAL_UP	Details ...	259	-0.546506	-2.05112	0	0.00041998	0.016	3336	tags=30%, list=10%, signal=33%
AMIT_EGF_RESPONSE_40_MCF10A	AMIT_EGF_RESPONSE_40_MCF10A	Details ...	18	-0.859987	-2.04811	0	0.000436657	0.017	1008	tags=44%, list=3%, signal=46%
UZONYI_RESPONSE_TO_LEUKOTRIENE_AND_THROMBIN	UZONYI_RESPONSE_TO_LEUKOTRIENE_AND_THROMBIN	Details ...	37	-0.739351	-2.03788	0	0.00052702	0.021	1135	tags=35%, list=3%, signal=36%
SATO_SILENCED_BY_DEACETYLATION_IN_PANCREATIC_CANCER	SATO_SILENCED_BY_DEACETYLATION_IN_PANCREATIC_CANCER	Details ...	48	-0.708701	-2.03644	0	0.000539756	0.022	2736	tags=25%, list=8%, signal=27%
CHEN_LVAD_SUPPORT_OF_FAILING_HEART_UP	CHEN_LVAD_SUPPORT_OF_FAILING_HEART_UP	Details ...	100	-0.613312	-2.02844	0	0.000674227	0.028	2871	tags=29%, list=8%, signal=32%
DAZARD_UV_RESPONSE_CLUSTER_G4	DAZARD_UV_RESPONSE_CLUSTER_G4	Details ...	19	-0.839557	-2.02189	0	0.000707481	0.03	1084	tags=37%, list=3%, signal=38%
DAZARD_UV_RESPONSE_CLUSTER_G28	DAZARD_UV_RESPONSE_CLUSTER_G28	Details ...	20	-0.825693	-2.01496	0	0.000854947	0.037	1004	tags=40%, list=3%, signal=41%
BAKKER_FOXO3_TARGETS_UP	BAKKER_FOXO3_TARGETS_UP	Details ...	57	-0.660967	-2.01137	0	0.000929603	0.04	1839	tags=32%, list=5%, signal=33%
JECHLINGER_EPITHELIAL_TO_MESENCHYMAL_TRANSITION_DN	JECHLINGER_EPITHELIAL_TO_MESENCHYMAL_TRANSITION_DN	Details ...	66	-0.656151	-2.01036	0	0.000912388	0.04	2302	tags=30%, list=7%, signal=32%
SARRIO_EPITHELIAL_MESENCHYMAL_TRANSITION_DN	SARRIO_EPITHELIAL_MESENCHYMAL_TRANSITION_DN	Details ...	147	-0.579074	-2.00767	0	0.000983806	0.044	2732	tags=25%, list=8%, signal=27%
GARGALOVIC_RESPONSE_TO_OXIDIZED_PHOSPHOLIPIDS_TURQUOISE_UP	GARGALOVIC_RESPONSE_TO_OXIDIZED_PHOSPHOLIPIDS_TURQUOISE_UP	Details ...	75	-0.642258	-2.00751	0	0.000966238	0.044	3930	tags=45%, list=12%, signal=51%
WAKABAYASHI_ADIPOGENESIS_PPARG_RXRA_BOUND_WITH_H4K20ME1_MARK	WAKABAYASHI_ADIPOGENESIS_PPARG_RXRA_BOUND_WITH_H4K20ME1_MARK	Details ...	133	-0.582528	-2.00554	0	0.00101204	0.047	4077	tags=38%, list=12%, signal=43%
BROWNE_HCMV_INFECTION_14HR_UP	BROWNE_HCMV_INFECTION_14HR_UP	Details ...	146	-0.569914	-2.00329	0	0.000994588	0.047	2290	tags=27%, list=7%, signal=29%
NEMETH_INFLAMMATORY_RESPONSE_LPS_UP	NEMETH_INFLAMMATORY_RESPONSE_LPS_UP	Details ...	87	-0.619109	-1.99898	0	0.00105822	0.051	2776	tags=39%, list=8%, signal=42%
GARY_CD5_TARGETS_UP	GARY_CD5_TARGETS_UP	Details ...	455	-0.510509	-1.99517	0	0.00120031	0.059	3541	tags=34%, list=10%, signal=37%
ACEVEDO_LIVER_CANCER_WITH_H3K27ME3_DN	ACEVEDO_LIVER_CANCER_WITH_H3K27ME3_DN	Details ...	208	-0.548802	-1.99161	0	0.00128041	0.064	2980	tags=20%, list=9%, signal=21%
QI_HYPOXIA	QI_HYPOXIA	Details ...	132	-0.58029	-1.99115	0	0.00127953	0.065	1905	tags=26%, list=6%, signal=27%
MAHADEVAN_RESPONSE_TO_MP470_DN	MAHADEVAN_RESPONSE_TO_MP470_DN	Details ...	18	-0.844677	-1.9908	0	0.00125922	0.065	1656	tags=67%, list=5%, signal=70%
DAZARD_UV_RESPONSE_CLUSTER_G24	DAZARD_UV_RESPONSE_CLUSTER_G24	Details ...	28	-0.750375	-1.98988	0	0.0012949	0.068	2595	tags=39%, list=8%, signal=42%
BILD_HRAS_ONCOGENIC_SIGNATURE	BILD_HRAS_ONCOGENIC_SIGNATURE	Details ...	249	-0.537706	-1.98674	0	0.00138577	0.074	2819	tags=27%, list=8%, signal=29%
GRAHAM_CML_QUIESCENT_VS_NORMAL_DIVIDING_UP	GRAHAM_CML_QUIESCENT_VS_NORMAL_DIVIDING_UP	Details ...	54	-0.665415	-1.98292	0	0.00156601	0.085	1270	tags=22%, list=4%, signal=23%
SUH_COEXPRESSED_WITH_ID1_AND_ID2_UP	SUH_COEXPRESSED_WITH_ID1_AND_ID2_UP	Details ...	18	-0.814993	-1.97825	0	0.00166807	0.092	1674	tags=44%, list=5%, signal=47%
SESTO_RESPONSE_TO_UV_C3	SESTO_RESPONSE_TO_UV_C3	Details ...	20	-0.810406	-1.97223	0	0.00181929	0.101	911	tags=40%, list=3%, signal=41%
CROONQUIST_STROMAL_STIMULATION_UP	CROONQUIST_STROMAL_STIMULATION_UP	Details ...	58	-0.663573	-1.97169	0	0.00182805	0.102	1146	tags=21%, list=3%, signal=21%
ZWANG_CLASS_3_TRANSIENTLY_INDUCED_BY_EGF	ZWANG_CLASS_3_TRANSIENTLY_INDUCED_BY_EGF	Details ...	210	-0.552822	-1.97037	0	0.00187007	0.106	2477	tags=25%, list=7%, signal=27%
HOFMANN_MYELODYSPLASTIC_SYNDROM_RISK_UP	HOFMANN_MYELODYSPLASTIC_SYNDROM_RISK_UP	Details ...	24	-0.783332	-1.9677	0.00200401	0.00191204	0.109	3414	tags=46%, list=10%, signal=51%
INGA_TP53_TARGETS	INGA_TP53_TARGETS	Details ...	17	-0.837839	-1.96704	0	0.00188548	0.109	2757	tags=65%, list=8%, signal=70%
HASLINGER_B_CLL_WITH_6Q21_DELETION	HASLINGER_B_CLL_WITH_6Q21_DELETION	Details ...	19	-0.828841	-1.96664	0	0.00187574	0.11	1755	tags=37%, list=5%, signal=39%
CONCANNON_APOPTOSIS_BY_EPOXOMICIN_UP	CONCANNON_APOPTOSIS_BY_EPOXOMICIN_UP	Details ...	230	-0.540907	-1.96503	0	0.00189872	0.113	3385	tags=33%, list=10%, signal=36%
PHONG_TNF_TARGETS_UP	PHONG_TNF_TARGETS_UP	Details ...	61	-0.651389	-1.96331	0	0.0018734	0.113	3114	tags=46%, list=9%, signal=50%
ELVIDGE_HYPOXIA_UP	ELVIDGE_HYPOXIA_UP	Details ...	163	-0.557334	-1.95708	0	0.00205505	0.124	2110	tags=26%, list=6%, signal=27%
ONGUSAHA_TP53_TARGETS	ONGUSAHA_TP53_TARGETS	Details ...	37	-0.709272	-1.95648	0	0.00204392	0.125	2888	tags=41%, list=8%, signal=44%
TIEN_INTESTINE_PROBIOTICS_24HR_DN	TIEN_INTESTINE_PROBIOTICS_24HR_DN	Details ...	206	-0.540207	-1.95175	0	0.00209465	0.13	4294	tags=38%, list=13%, signal=44%
SCIBETTA_KDM5B_TARGETS_UP	SCIBETTA_KDM5B_TARGETS_UP	Details ...	18	-0.821218	-1.94908	0	0.00211492	0.133	2136	tags=56%, list=6%, signal=59%
ROY_WOUND_BLOOD_VESSEL_DN	ROY_WOUND_BLOOD_VESSEL_DN	Details ...	21	-0.796138	-1.94857	0	0.00210347	0.134	399	tags=14%, list=1%, signal=14%
IGLESIAS_E2F_TARGETS_DN	IGLESIAS_E2F_TARGETS_DN	Details ...	16	-0.85384	-1.94391	0	0.0022399	0.143	577	tags=25%, list=2%, signal=25%
AMUNDSON_DNA_DAMAGE_RESPONSE_TP53	AMUNDSON_DNA_DAMAGE_RESPONSE_TP53	Details ...	16	-0.829268	-1.93542	0	0.0025791	0.164	2544	tags=63%, list=7%, signal=68%
BROWNE_HCMV_INFECTION_2HR_UP	BROWNE_HCMV_INFECTION_2HR_UP	Details ...	39	-0.686649	-1.93393	0	0.00263524	0.17	2684	tags=26%, list=8%, signal=28%
BRACHAT_RESPONSE_TO_METHOTREXATE_UP	BRACHAT_RESPONSE_TO_METHOTREXATE_UP	Details ...	23	-0.75533	-1.9336	0	0.00261816	0.171	2520	tags=48%, list=7%, signal=52%
GROSS_HYPOXIA_VIA_ELK3_AND_HIF1A_UP	GROSS_HYPOXIA_VIA_ELK3_AND_HIF1A_UP	Details ...	136	-0.558088	-1.92831	0	0.0028842	0.188	2136	tags=28%, list=6%, signal=30%
XU_HGF_SIGNALING_NOT_VIA_AKT1_6HR	XU_HGF_SIGNALING_NOT_VIA_AKT1_6HR	Details ...	26	-0.749592	-1.92572	0	0.00296273	0.194	3928	tags=58%, list=12%, signal=65%
LU_AGING_BRAIN_UP	LU_AGING_BRAIN_UP	Details ...	258	-0.522582	-1.92285	0	0.00308054	0.2	3782	tags=30%, list=11%, signal=33%
HAHTOLA_MYCOSIS_FUNGOIDES_UP	HAHTOLA_MYCOSIS_FUNGOIDES_UP	Details ...	19	-0.799379	-1.92113	0.00201613	0.00320728	0.209	1400	tags=32%, list=4%, signal=33%
ZHANG_TLX_TARGETS_60HR_UP	ZHANG_TLX_TARGETS_60HR_UP	Details ...	286	-0.515103	-1.92048	0	0.00321166	0.211	3636	tags=29%, list=11%, signal=32%
SCHLOSSER_SERUM_RESPONSE_UP	SCHLOSSER_SERUM_RESPONSE_UP	Details ...	129	-0.565134	-1.92026	0	0.00317598	0.211	3672	tags=36%, list=11%, signal=40%
ADDYA_ERYTHROID_DIFFERENTIATION_BY_HEMIN	ADDYA_ERYTHROID_DIFFERENTIATION_BY_HEMIN	Details ...	71	-0.611732	-1.91979	0.0021322	0.00315415	0.212	1898	tags=35%, list=6%, signal=37%
GARGALOVIC_RESPONSE_TO_OXIDIZED_PHOSPHOLIPIDS_BLACK_UP	GARGALOVIC_RESPONSE_TO_OXIDIZED_PHOSPHOLIPIDS_BLACK_UP	Details ...	34	-0.718253	-1.91925	0	0.00311986	0.212	4316	tags=56%, list=13%, signal=64%
RAY_TARGETS_OF_P210_BCR_ABL_FUSION_UP	RAY_TARGETS_OF_P210_BCR_ABL_FUSION_UP	Details ...	18	-0.795855	-1.91876	0.0022779	0.00313823	0.216	2645	tags=44%, list=8%, signal=48%
BURTON_ADIPOGENESIS_1	BURTON_ADIPOGENESIS_1	Details ...	33	-0.697914	-1.91635	0	0.0032309	0.221	2111	tags=39%, list=6%, signal=42%
PLASARI_TGFB1_TARGETS_10HR_UP	PLASARI_TGFB1_TARGETS_10HR_UP	Details ...	193	-0.529514	-1.91492	0	0.00333517	0.23	3013	tags=22%, list=9%, signal=24%
KARLSSON_TGFB1_TARGETS_DN	KARLSSON_TGFB1_TARGETS_DN	Details ...	200	-0.531164	-1.91486	0	0.00330043	0.23	4157	tags=36%, list=12%, signal=40%
ZHU_SKIL_TARGETS_UP	ZHU_SKIL_TARGETS_UP	Details ...	20	-0.805889	-1.9145	0	0.0032664	0.23	1623	tags=30%, list=5%, signal=31%
FRASOR_TAMOXIFEN_RESPONSE_UP	FRASOR_TAMOXIFEN_RESPONSE_UP	Details ...	44	-0.675196	-1.9117	0	0.00333167	0.236	3469	tags=43%, list=10%, signal=48%
ELVIDGE_HYPOXIA_BY_DMOG_UP	ELVIDGE_HYPOXIA_BY_DMOG_UP	Details ...	126	-0.563239	-1.91162	0	0.00331025	0.237	1915	tags=26%, list=6%, signal=28%
RASHI_RESPONSE_TO_IONIZING_RADIATION_1	RASHI_RESPONSE_TO_IONIZING_RADIATION_1	Details ...	43	-0.664443	-1.91135	0.00213675	0.00330105	0.239	1299	tags=30%, list=4%, signal=31%
BROWNE_HCMV_INFECTION_8HR_UP	BROWNE_HCMV_INFECTION_8HR_UP		102	-0.588032	-1.91062	0	0.00331619	0.241	3678	tags=35%, list=11%, signal=39%
JOHNSTONE_PARVB_TARGETS_3_UP	JOHNSTONE_PARVB_TARGETS_3_UP		410	-0.496223	-1.90918	0	0.00347214	0.253	3336	tags=29%, list=10%, signal=32%
JOHNSTONE_PARVB_TARGETS_1_DN	JOHNSTONE_PARVB_TARGETS_1_DN		57	-0.635867	-1.90645	0	0.00362497	0.266	3117	tags=33%, list=9%, signal=37%
ZWANG_CLASS_1_TRANSIENTLY_INDUCED_BY_EGF	ZWANG_CLASS_1_TRANSIENTLY_INDUCED_BY_EGF		484	-0.489573	-1.90439	0	0.00370591	0.273	2894	tags=24%, list=8%, signal=25%
MOLENAAR_TARGETS_OF_CCND1_AND_CDK4_UP	MOLENAAR_TARGETS_OF_CCND1_AND_CDK4_UP		61	-0.62311	-1.90375	0	0.00371641	0.277	538	tags=11%, list=2%, signal=12%
BROWNE_HCMV_INFECTION_30MIN_UP	BROWNE_HCMV_INFECTION_30MIN_UP		51	-0.642124	-1.90263	0	0.00374917	0.28	1943	tags=20%, list=6%, signal=21%
PENG_LEUCINE_DEPRIVATION_UP	PENG_LEUCINE_DEPRIVATION_UP		137	-0.552993	-1.89821	0	0.00396079	0.297	2339	tags=29%, list=7%, signal=31%
AMIT_SERUM_RESPONSE_120_MCF10A	AMIT_SERUM_RESPONSE_120_MCF10A		62	-0.628448	-1.89814	0	0.00393531	0.297	2245	tags=39%, list=7%, signal=41%
BROCKE_APOPTOSIS_REVERSED_BY_IL6	BROCKE_APOPTOSIS_REVERSED_BY_IL6		139	-0.551418	-1.89737	0	0.00392143	0.298	2819	tags=39%, list=8%, signal=42%
GAJATE_RESPONSE_TO_TRABECTEDIN_UP	GAJATE_RESPONSE_TO_TRABECTEDIN_UP		65	-0.61023	-1.89252	0	0.00431212	0.323	2821	tags=31%, list=8%, signal=33%
HERNANDEZ_MITOTIC_ARREST_BY_DOCETAXEL_2_UP	HERNANDEZ_MITOTIC_ARREST_BY_DOCETAXEL_2_UP		61	-0.623806	-1.89223	0.00217391	0.00431723	0.327	1921	tags=21%, list=6%, signal=23%
CHEN_LUNG_CANCER_SURVIVAL	CHEN_LUNG_CANCER_SURVIVAL		27	-0.728214	-1.88956	0	0.00445062	0.338	4479	tags=44%, list=13%, signal=51%
SINGH_NFE2L2_TARGETS	SINGH_NFE2L2_TARGETS		15	-0.822468	-1.88763	0	0.00457123	0.349	2000	tags=53%, list=6%, signal=57%
REN_ALVEOLAR_RHABDOMYOSARCOMA_DN	REN_ALVEOLAR_RHABDOMYOSARCOMA_DN		403	-0.487135	-1.88396	0	0.00474998	0.358	3684	tags=32%, list=11%, signal=35%
PECE_MAMMARY_STEM_CELL_UP	PECE_MAMMARY_STEM_CELL_UP		134	-0.559251	-1.88113	0	0.0049275	0.373	2570	tags=19%, list=8%, signal=20%
SUNG_METASTASIS_STROMA_UP	SUNG_METASTASIS_STROMA_UP		103	-0.561097	-1.88034	0	0.00491588	0.375	3053	tags=24%, list=9%, signal=27%
LE_EGR2_TARGETS_DN	LE_EGR2_TARGETS_DN		104	-0.568261	-1.87482	0	0.00526325	0.398	2203	tags=25%, list=6%, signal=27%
MCBRYAN_PUBERTAL_TGFB1_TARGETS_DN	MCBRYAN_PUBERTAL_TGFB1_TARGETS_DN		62	-0.61157	-1.87345	0	0.00531972	0.402	2313	tags=23%, list=7%, signal=24%
PLASARI_TGFB1_TARGETS_1HR_UP	PLASARI_TGFB1_TARGETS_1HR_UP		32	-0.687086	-1.86906	0.00430108	0.00566687	0.421	1344	tags=25%, list=4%, signal=26%
CHEN_HOXA5_TARGETS_9HR_UP	CHEN_HOXA5_TARGETS_9HR_UP		207	-0.521855	-1.86776	0	0.00575954	0.429	2879	tags=31%, list=8%, signal=34%
RODRIGUES_DCC_TARGETS_DN	RODRIGUES_DCC_TARGETS_DN		121	-0.54445	-1.86709	0	0.00580091	0.433	4323	tags=39%, list=13%, signal=44%
MILI_PSEUDOPODIA_CHEMOTAXIS_DN	MILI_PSEUDOPODIA_CHEMOTAXIS_DN		441	-0.478303	-1.86108	0	0.00639305	0.464	4711	tags=34%, list=14%, signal=39%
BROWNE_HCMV_INFECTION_6HR_UP	BROWNE_HCMV_INFECTION_6HR_UP		68	-0.600016	-1.85721	0	0.006693	0.485	3108	tags=31%, list=9%, signal=34%
GESERICK_TERT_TARGETS_DN	GESERICK_TERT_TARGETS_DN		20	-0.75396	-1.85637	0.002079	0.0067161	0.489	2260	tags=50%, list=7%, signal=54%
LIU_IL13_PRIMING_MODEL	LIU_IL13_PRIMING_MODEL		15	-0.80746	-1.85552	0.00198413	0.00671989	0.491	1995	tags=47%, list=6%, signal=50%
LUI_THYROID_CANCER_CLUSTER_2	LUI_THYROID_CANCER_CLUSTER_2		40	-0.651747	-1.85388	0	0.00684748	0.497	2023	tags=30%, list=6%, signal=32%
CHUNG_BLISTER_CYTOTOXICITY_DN	CHUNG_BLISTER_CYTOTOXICITY_DN		41	-0.643292	-1.84765	0.00653595	0.00737153	0.529	2502	tags=29%, list=7%, signal=32%
CHIARADONNA_NEOPLASTIC_TRANSFORMATION_KRAS_DN	CHIARADONNA_NEOPLASTIC_TRANSFORMATION_KRAS_DN		139	-0.537565	-1.84541	0	0.00751963	0.542	3928	tags=30%, list=12%, signal=34%
MENSE_HYPOXIA_UP	MENSE_HYPOXIA_UP		87	-0.583479	-1.84391	0	0.00762725	0.553	2996	tags=33%, list=9%, signal=36%
SESTO_RESPONSE_TO_UV_C0	SESTO_RESPONSE_TO_UV_C0		106	-0.557462	-1.84379	0	0.00757819	0.554	3966	tags=36%, list=12%, signal=40%
SUBTIL_PROGESTIN_TARGETS	SUBTIL_PROGESTIN_TARGETS		35	-0.66932	-1.84151	0	0.00774962	0.564	2167	tags=37%, list=6%, signal=40%
PEREZ_TP53_AND_TP63_TARGETS	PEREZ_TP53_AND_TP63_TARGETS		193	-0.514207	-1.84138	0	0.00770875	0.565	3047	tags=24%, list=9%, signal=26%
LIANG_SILENCED_BY_METHYLATION_UP	LIANG_SILENCED_BY_METHYLATION_UP		32	-0.680005	-1.84025	0.00209205	0.00771366	0.567	62	tags=9%, list=0%, signal=9%
AMIT_DELAYED_EARLY_GENES	AMIT_DELAYED_EARLY_GENES		17	-0.785866	-1.8375	0.0021692	0.00789642	0.576	2260	tags=53%, list=7%, signal=57%
JOSEPH_RESPONSE_TO_SODIUM_BUTYRATE_UP	JOSEPH_RESPONSE_TO_SODIUM_BUTYRATE_UP		30	-0.688642	-1.83506	0.00213675	0.00804325	0.586	3275	tags=40%, list=10%, signal=44%
DORN_ADENOVIRUS_INFECTION_24HR_DN	DORN_ADENOVIRUS_INFECTION_24HR_DN		41	-0.645015	-1.82881	0	0.00876728	0.622	1576	tags=32%, list=5%, signal=33%
DAUER_STAT3_TARGETS_UP	DAUER_STAT3_TARGETS_UP		48	-0.641298	-1.82716	0	0.00893127	0.627	3018	tags=50%, list=9%, signal=55%
MARTINEZ_RESPONSE_TO_TRABECTEDIN_UP	MARTINEZ_RESPONSE_TO_TRABECTEDIN_UP		67	-0.601754	-1.82684	0	0.00890141	0.629	3734	tags=34%, list=11%, signal=38%
PEREZ_TP63_TARGETS	PEREZ_TP63_TARGETS		331	-0.483104	-1.82432	0	0.00918336	0.647	3047	tags=23%, list=9%, signal=25%
SMIRNOV_RESPONSE_TO_IR_2HR_UP	SMIRNOV_RESPONSE_TO_IR_2HR_UP		48	-0.617762	-1.82385	0	0.00920385	0.652	2757	tags=42%, list=8%, signal=45%
HADDAD_B_LYMPHOCYTE_PROGENITOR	HADDAD_B_LYMPHOCYTE_PROGENITOR		271	-0.491673	-1.81995	0	0.00962365	0.668	3514	tags=26%, list=10%, signal=29%
BERENJENO_TRANSFORMED_BY_RHOA_DN	BERENJENO_TRANSFORMED_BY_RHOA_DN		375	-0.475819	-1.81797	0	0.00986889	0.679	3734	tags=29%, list=11%, signal=32%
CROONQUIST_NRAS_VS_STROMAL_STIMULATION_DN	CROONQUIST_NRAS_VS_STROMAL_STIMULATION_DN		96	-0.564219	-1.81708	0	0.00993376	0.682	1209	tags=19%, list=4%, signal=19%
MACLACHLAN_BRCA1_TARGETS_UP	MACLACHLAN_BRCA1_TARGETS_UP		20	-0.738562	-1.81705	0.00596422	0.00988117	0.682	3275	tags=50%, list=10%, signal=55%
WANG_ESOPHAGUS_CANCER_VS_NORMAL_DN	WANG_ESOPHAGUS_CANCER_VS_NORMAL_DN		98	-0.546226	-1.81601	0	0.00997902	0.689	3541	tags=32%, list=10%, signal=35%
KOBAYASHI_EGFR_SIGNALING_6HR_DN	KOBAYASHI_EGFR_SIGNALING_6HR_DN		18	-0.761477	-1.81564	0.0021097	0.00998499	0.692	706	tags=22%, list=2%, signal=23%
RODRIGUES_NTN1_TARGETS_DN	RODRIGUES_NTN1_TARGETS_DN		150	-0.525954	-1.81331	0	0.0101946	0.705	3907	tags=29%, list=11%, signal=33%
SMIRNOV_RESPONSE_TO_IR_6HR_UP	SMIRNOV_RESPONSE_TO_IR_6HR_UP		154	-0.520027	-1.81252	0	0.0102715	0.71	2871	tags=33%, list=8%, signal=36%
IVANOVA_HEMATOPOIESIS_MATURE_CELL	IVANOVA_HEMATOPOIESIS_MATURE_CELL		268	-0.491389	-1.81076	0	0.010492	0.725	3024	tags=30%, list=9%, signal=32%
ZHANG_RESPONSE_TO_IKK_INHIBITOR_AND_TNF_UP	ZHANG_RESPONSE_TO_IKK_INHIBITOR_AND_TNF_UP		210	-0.497644	-1.80651	0	0.0109928	0.747	2871	tags=30%, list=8%, signal=33%
KOBAYASHI_RESPONSE_TO_ROMIDEPSIN	KOBAYASHI_RESPONSE_TO_ROMIDEPSIN		18	-0.749621	-1.80463	0.00428265	0.0112143	0.756	2884	tags=44%, list=8%, signal=49%
AMIT_EGF_RESPONSE_60_MCF10A	AMIT_EGF_RESPONSE_60_MCF10A		37	-0.644814	-1.80158	0.00229358	0.0116144	0.769	1004	tags=30%, list=3%, signal=31%
LANDIS_ERBB2_BREAST_PRENEOPLASTIC_DN	LANDIS_ERBB2_BREAST_PRENEOPLASTIC_DN		54	-0.595052	-1.8005	0	0.0117116	0.774	2190	tags=24%, list=6%, signal=26%
SARTIPY_NORMAL_AT_INSULIN_RESISTANCE_UP	SARTIPY_NORMAL_AT_INSULIN_RESISTANCE_UP		32	-0.659078	-1.80006	0.00448431	0.011713	0.778	1521	tags=41%, list=4%, signal=42%
SEMENZA_HIF1_TARGETS	SEMENZA_HIF1_TARGETS		36	-0.636248	-1.79812	0	0.0119623	0.785	3186	tags=28%, list=9%, signal=31%
AMIT_EGF_RESPONSE_120_HELA	AMIT_EGF_RESPONSE_120_HELA		67	-0.573116	-1.79655	0	0.0121841	0.796	2190	tags=28%, list=6%, signal=30%
HUMMERICH_SKIN_CANCER_PROGRESSION_UP	HUMMERICH_SKIN_CANCER_PROGRESSION_UP		88	-0.557112	-1.79464	0	0.0124282	0.804	2544	tags=23%, list=7%, signal=24%
HERNANDEZ_ABERRANT_MITOSIS_BY_DOCETACEL_4NM_UP	HERNANDEZ_ABERRANT_MITOSIS_BY_DOCETACEL_4NM_UP		22	-0.709482	-1.78692	0.00206186	0.0136377	0.835	1423	tags=18%, list=4%, signal=19%
HELLER_SILENCED_BY_METHYLATION_DN	HELLER_SILENCED_BY_METHYLATION_DN		102	-0.540527	-1.78681	0	0.0135597	0.835	1484	tags=21%, list=4%, signal=21%
HOFMANN_MYELODYSPLASTIC_SYNDROM_LOW_RISK_DN	HOFMANN_MYELODYSPLASTIC_SYNDROM_LOW_RISK_DN		30	-0.678392	-1.78573	0.00208333	0.0136469	0.836	1934	tags=27%, list=6%, signal=28%
BORLAK_LIVER_CANCER_EGF_UP	BORLAK_LIVER_CANCER_EGF_UP		56	-0.595169	-1.78558	0.00215054	0.0135995	0.837	1513	tags=18%, list=4%, signal=19%
UEDA_PERIFERAL_CLOCK	UEDA_PERIFERAL_CLOCK		159	-0.508004	-1.78475	0	0.0136414	0.838	3564	tags=31%, list=10%, signal=35%
VERRECCHIA_RESPONSE_TO_TGFB1_C2	VERRECCHIA_RESPONSE_TO_TGFB1_C2		25	-0.693368	-1.78438	0.00396825	0.0136686	0.841	1181	tags=20%, list=3%, signal=21%
AMIT_EGF_RESPONSE_240_HELA	AMIT_EGF_RESPONSE_240_HELA		59	-0.584922	-1.78412	0.00210084	0.0136066	0.841	3293	tags=34%, list=10%, signal=37%
JOHANSSON_BRAIN_CANCER_EARLY_VS_LATE_DN	JOHANSSON_BRAIN_CANCER_EARLY_VS_LATE_DN		45	-0.612867	-1.78403	0.00220751	0.013546	0.842	3860	tags=40%, list=11%, signal=45%
CHUANG_OXIDATIVE_STRESS_RESPONSE_UP	CHUANG_OXIDATIVE_STRESS_RESPONSE_UP		27	-0.680358	-1.78115	0.00208333	0.013904	0.846	2570	tags=37%, list=8%, signal=40%
JACKSON_DNMT1_TARGETS_UP	JACKSON_DNMT1_TARGETS_UP		77	-0.565373	-1.77519	0	0.0149995	0.863	1980	tags=26%, list=6%, signal=28%
ACOSTA_PROLIFERATION_INDEPENDENT_MYC_TARGETS_DN	ACOSTA_PROLIFERATION_INDEPENDENT_MYC_TARGETS_DN		112	-0.534444	-1.77502	0	0.0149602	0.864	3336	tags=33%, list=10%, signal=37%
LEE_LIVER_CANCER_HEPATOBLAST	LEE_LIVER_CANCER_HEPATOBLAST		16	-0.785549	-1.77425	0.00421053	0.0149858	0.867	3275	tags=38%, list=10%, signal=41%
PELLICCIOTTA_HDAC_IN_ANTIGEN_PRESENTATION_UP	PELLICCIOTTA_HDAC_IN_ANTIGEN_PRESENTATION_UP		64	-0.570979	-1.77236	0	0.0153221	0.872	4652	tags=45%, list=14%, signal=52%
YAO_TEMPORAL_RESPONSE_TO_PROGESTERONE_CLUSTER_1	YAO_TEMPORAL_RESPONSE_TO_PROGESTERONE_CLUSTER_1		67	-0.570735	-1.77033	0.00212766	0.0156189	0.878	1682	tags=21%, list=5%, signal=22%
KIM_RESPONSE_TO_TSA_AND_DECITABINE_UP	KIM_RESPONSE_TO_TSA_AND_DECITABINE_UP		125	-0.519721	-1.76671	0	0.0162553	0.887	996	tags=13%, list=3%, signal=13%
SCHAEFFER_PROSTATE_DEVELOPMENT_6HR_DN	SCHAEFFER_PROSTATE_DEVELOPMENT_6HR_DN		489	-0.452028	-1.76479	0	0.0166699	0.892	3794	tags=27%, list=11%, signal=30%
MCCLUNG_CREB1_TARGETS_UP	MCCLUNG_CREB1_TARGETS_UP		97	-0.546439	-1.76466	0	0.0166093	0.893	3125	tags=24%, list=9%, signal=26%
KIM_WT1_TARGETS_8HR_UP	KIM_WT1_TARGETS_8HR_UP		161	-0.499882	-1.76192	0	0.0171522	0.903	2736	tags=26%, list=8%, signal=28%
AMIT_EGF_RESPONSE_480_HELA	AMIT_EGF_RESPONSE_480_HELA		156	-0.503519	-1.76165	0	0.0171089	0.903	2091	tags=27%, list=6%, signal=29%
DASU_IL6_SIGNALING_UP	DASU_IL6_SIGNALING_UP		58	-0.587212	-1.76107	0	0.0171286	0.906	1069	tags=21%, list=3%, signal=21%
KASLER_HDAC7_TARGETS_2_DN	KASLER_HDAC7_TARGETS_2_DN		31	-0.654166	-1.76046	0.00408998	0.0171597	0.908	1292	tags=29%, list=4%, signal=30%
ZHAN_LATE_DIFFERENTIATION_GENES_DN	ZHAN_LATE_DIFFERENTIATION_GENES_DN		16	-0.756707	-1.75369	0.00201613	0.0184903	0.923	1682	tags=31%, list=5%, signal=33%
GENTILE_UV_LOW_DOSE_UP	GENTILE_UV_LOW_DOSE_UP		27	-0.685829	-1.74964	0.00420168	0.0194587	0.936	2260	tags=44%, list=7%, signal=48%
ELVIDGE_HIF1A_AND_HIF2A_TARGETS_DN	ELVIDGE_HIF1A_AND_HIF2A_TARGETS_DN		100	-0.532941	-1.74824	0	0.019768	0.942	1728	tags=20%, list=5%, signal=21%
DACOSTA_UV_RESPONSE_VIA_ERCC3_TTD_UP	DACOSTA_UV_RESPONSE_VIA_ERCC3_TTD_UP		62	-0.572329	-1.74807	0	0.0197187	0.942	3243	tags=32%, list=10%, signal=36%
REN_BOUND_BY_E2F	REN_BOUND_BY_E2F		59	-0.582333	-1.74735	0.00212766	0.0197875	0.943	2478	tags=24%, list=7%, signal=26%
OLSSON_E2F3_TARGETS_DN	OLSSON_E2F3_TARGETS_DN		46	-0.60164	-1.74529	0.00400802	0.0201359	0.946	2654	tags=28%, list=8%, signal=31%
JOHNSTONE_PARVB_TARGETS_2_UP	JOHNSTONE_PARVB_TARGETS_2_UP		135	-0.508483	-1.74401	0	0.0203372	0.952	2821	tags=33%, list=8%, signal=35%
KHETCHOUMIAN_TRIM24_TARGETS_UP	KHETCHOUMIAN_TRIM24_TARGETS_UP		47	-0.602074	-1.74122	0	0.020874	0.956	2627	tags=32%, list=8%, signal=35%
DANG_REGULATED_BY_MYC_DN	DANG_REGULATED_BY_MYC_DN		250	-0.473783	-1.73757	0	0.0216785	0.963	2797	tags=24%, list=8%, signal=26%
BURTON_ADIPOGENESIS_8	BURTON_ADIPOGENESIS_8		86	-0.531214	-1.73711	0.00211416	0.0216967	0.964	2627	tags=28%, list=8%, signal=30%
FRIDMAN_SENESCENCE_UP	FRIDMAN_SENESCENCE_UP		76	-0.549458	-1.73558	0	0.0219565	0.968	3338	tags=28%, list=10%, signal=31%
AMIT_SERUM_RESPONSE_60_MCF10A	AMIT_SERUM_RESPONSE_60_MCF10A		55	-0.587081	-1.73419	0	0.0221196	0.969	946	tags=25%, list=3%, signal=26%
OSWALD_HEMATOPOIETIC_STEM_CELL_IN_COLLAGEN_GEL_UP	OSWALD_HEMATOPOIETIC_STEM_CELL_IN_COLLAGEN_GEL_UP		225	-0.476697	-1.73281	0	0.0223555	0.971	3253	tags=26%, list=10%, signal=29%
BROWN_MYELOID_CELL_DEVELOPMENT_UP	BROWN_MYELOID_CELL_DEVELOPMENT_UP		157	-0.496612	-1.73203	0	0.0224643	0.972	3759	tags=26%, list=11%, signal=29%
CHO_NR4A1_TARGETS	CHO_NR4A1_TARGETS		32	-0.650834	-1.73066	0.00608519	0.0226825	0.972	1611	tags=28%, list=5%, signal=29%
WELCSH_BRCA1_TARGETS_UP	WELCSH_BRCA1_TARGETS_UP		191	-0.483258	-1.7284	0	0.0231012	0.977	2885	tags=23%, list=8%, signal=25%
GRAHAM_NORMAL_QUIESCENT_VS_NORMAL_DIVIDING_UP	GRAHAM_NORMAL_QUIESCENT_VS_NORMAL_DIVIDING_UP		63	-0.570621	-1.72655	0.0019802	0.0235074	0.977	1466	tags=16%, list=4%, signal=17%
ZHANG_PROLIFERATING_VS_QUIESCENT	ZHANG_PROLIFERATING_VS_QUIESCENT		51	-0.582211	-1.72612	0.00204918	0.0235223	0.977	4082	tags=39%, list=12%, signal=44%
WANG_METHYLATED_IN_BREAST_CANCER	WANG_METHYLATED_IN_BREAST_CANCER		35	-0.625285	-1.7252	0	0.0236346	0.978	3272	tags=31%, list=10%, signal=35%
JEPSEN_SMRT_TARGETS	JEPSEN_SMRT_TARGETS		33	-0.637412	-1.72346	0.00420168	0.0239468	0.979	3925	tags=39%, list=12%, signal=44%
GAZDA_DIAMOND_BLACKFAN_ANEMIA_ERYTHROID_DN	GAZDA_DIAMOND_BLACKFAN_ANEMIA_ERYTHROID_DN		455	-0.446684	-1.72317	0	0.023893	0.979	3194	tags=28%, list=9%, signal=30%
DITTMER_PTHLH_TARGETS_DN	DITTMER_PTHLH_TARGETS_DN		73	-0.552363	-1.72211	0	0.0241037	0.979	3781	tags=34%, list=11%, signal=38%
MARKS_ACETYLATED_NON_HISTONE_PROTEINS	MARKS_ACETYLATED_NON_HISTONE_PROTEINS		15	-0.750646	-1.72185	0.0043573	0.0240444	0.98	2335	tags=47%, list=7%, signal=50%
KIM_WT1_TARGETS_12HR_UP	KIM_WT1_TARGETS_12HR_UP		157	-0.487536	-1.72177	0	0.0239494	0.98	3115	tags=30%, list=9%, signal=33%
KRIGE_AMINO_ACID_DEPRIVATION	KRIGE_AMINO_ACID_DEPRIVATION		29	-0.636606	-1.72175	0.0106157	0.0238434	0.98	1623	tags=38%, list=5%, signal=40%
WEIGEL_OXIDATIVE_STRESS_RESPONSE	WEIGEL_OXIDATIVE_STRESS_RESPONSE		34	-0.638254	-1.72145	0.010661	0.0238204	0.98	2085	tags=26%, list=6%, signal=28%
BROWNE_HCMV_INFECTION_4HR_UP	BROWNE_HCMV_INFECTION_4HR_UP		52	-0.581768	-1.72075	0.00424628	0.0240026	0.98	2821	tags=23%, list=8%, signal=25%
WATTEL_AUTONOMOUS_THYROID_ADENOMA_DN	WATTEL_AUTONOMOUS_THYROID_ADENOMA_DN		53	-0.579873	-1.71949	0.00221729	0.0242363	0.981	2591	tags=21%, list=8%, signal=22%
ONDER_CDH1_TARGETS_1_UP	ONDER_CDH1_TARGETS_1_UP		131	-0.502608	-1.71539	0	0.0251721	0.984	4597	tags=38%, list=13%, signal=44%
KIM_WT1_TARGETS_UP	KIM_WT1_TARGETS_UP		205	-0.475619	-1.71467	0	0.0252307	0.986	2654	tags=24%, list=8%, signal=26%
GHANDHI_DIRECT_IRRADIATION_UP	GHANDHI_DIRECT_IRRADIATION_UP		103	-0.517898	-1.71326	0	0.0255162	0.988	2757	tags=27%, list=8%, signal=29%
TAKAO_RESPONSE_TO_UVB_RADIATION_UP	TAKAO_RESPONSE_TO_UVB_RADIATION_UP		85	-0.529241	-1.71142	0	0.0258109	0.989	2963	tags=26%, list=9%, signal=28%
RASHI_RESPONSE_TO_IONIZING_RADIATION_2	RASHI_RESPONSE_TO_IONIZING_RADIATION_2		122	-0.502508	-1.71137	0	0.0257	0.989	3183	tags=32%, list=9%, signal=35%
OUYANG_PROSTATE_CANCER_PROGRESSION_UP	OUYANG_PROSTATE_CANCER_PROGRESSION_UP		19	-0.713123	-1.71136	0.0105708	0.0255843	0.989	2112	tags=37%, list=6%, signal=39%
ALTEMEIER_RESPONSE_TO_LPS_WITH_MECHANICAL_VENTILATION	ALTEMEIER_RESPONSE_TO_LPS_WITH_MECHANICAL_VENTILATION		126	-0.508749	-1.71125	0.00203666	0.0255037	0.989	2001	tags=21%, list=6%, signal=23%
RICKMAN_TUMOR_DIFFERENTIATED_WELL_VS_POORLY_DN	RICKMAN_TUMOR_DIFFERENTIATED_WELL_VS_POORLY_DN		359	-0.447686	-1.71054	0	0.025548	0.989	4005	tags=29%, list=12%, signal=32%
WANG_ESOPHAGUS_CANCER_VS_NORMAL_UP	WANG_ESOPHAGUS_CANCER_VS_NORMAL_UP		116	-0.509452	-1.70986	0.00218341	0.0256454	0.989	3278	tags=22%, list=10%, signal=25%
SARTIPY_BLUNTED_BY_INSULIN_RESISTANCE_UP	SARTIPY_BLUNTED_BY_INSULIN_RESISTANCE_UP		18	-0.708244	-1.70818	0.00879121	0.0260986	0.99	2006	tags=50%, list=6%, signal=53%
KANNAN_TP53_TARGETS_UP	KANNAN_TP53_TARGETS_UP		58	-0.567997	-1.70724	0.00217391	0.0262664	0.99	2436	tags=29%, list=7%, signal=32%
DEBIASI_APOPTOSIS_BY_REOVIRUS_INFECTION_DN	DEBIASI_APOPTOSIS_BY_REOVIRUS_INFECTION_DN		276	-0.458151	-1.70714	0	0.02619	0.99	3750	tags=34%, list=11%, signal=38%
SENESE_HDAC3_TARGETS_UP	SENESE_HDAC3_TARGETS_UP		469	-0.436878	-1.707	0	0.0261142	0.99	3421	tags=28%, list=10%, signal=30%
JI_RESPONSE_TO_FSH_UP	JI_RESPONSE_TO_FSH_UP		71	-0.540554	-1.70673	0.00214592	0.0260994	0.99	3636	tags=30%, list=11%, signal=33%
WINTER_HYPOXIA_METAGENE	WINTER_HYPOXIA_METAGENE		232	-0.466236	-1.70304	0	0.0271229	0.995	2351	tags=22%, list=7%, signal=23%
BROWNE_HCMV_INFECTION_20HR_UP	BROWNE_HCMV_INFECTION_20HR_UP		224	-0.467429	-1.70271	0	0.0271087	0.995	3325	tags=30%, list=10%, signal=33%
ENK_UV_RESPONSE_EPIDERMIS_DN	ENK_UV_RESPONSE_EPIDERMIS_DN		498	-0.434001	-1.70251	0	0.0270139	0.995	3487	tags=27%, list=10%, signal=29%
MARIADASON_REGULATED_BY_HISTONE_ACETYLATION_UP	MARIADASON_REGULATED_BY_HISTONE_ACETYLATION_UP		76	-0.547158	-1.70251	0	0.0268933	0.995	3398	tags=34%, list=10%, signal=38%
OSADA_ASCL1_TARGETS_DN	OSADA_ASCL1_TARGETS_DN		24	-0.655975	-1.70184	0.00222222	0.0269933	0.995	2724	tags=29%, list=8%, signal=32%
COULOUARN_TEMPORAL_TGFB1_SIGNATURE_DN	COULOUARN_TEMPORAL_TGFB1_SIGNATURE_DN		133	-0.497013	-1.70111	0.00217391	0.0270653	0.995	3496	tags=32%, list=10%, signal=35%
GOTZMANN_EPITHELIAL_TO_MESENCHYMAL_TRANSITION_DN	GOTZMANN_EPITHELIAL_TO_MESENCHYMAL_TRANSITION_DN		203	-0.472392	-1.70073	0	0.0270572	0.995	2834	tags=23%, list=8%, signal=25%
DELLA_RESPONSE_TO_TSA_AND_BUTYRATE	DELLA_RESPONSE_TO_TSA_AND_BUTYRATE		21	-0.686806	-1.69961	0.00419287	0.0273034	0.995	1409	tags=29%, list=4%, signal=30%
BRACHAT_RESPONSE_TO_CISPLATIN	BRACHAT_RESPONSE_TO_CISPLATIN		21	-0.683361	-1.69899	0.00631579	0.0273522	0.995	2520	tags=43%, list=7%, signal=46%
LABBE_TARGETS_OF_TGFB1_AND_WNT3A_DN	LABBE_TARGETS_OF_TGFB1_AND_WNT3A_DN		106	-0.508298	-1.69876	0.00194553	0.0272541	0.995	3375	tags=23%, list=10%, signal=25%
MONNIER_POSTRADIATION_TUMOR_ESCAPE_DN	MONNIER_POSTRADIATION_TUMOR_ESCAPE_DN		334	-0.449638	-1.6978	0	0.0274688	0.995	3338	tags=25%, list=10%, signal=27%
FERRARI_RESPONSE_TO_FENRETINIDE_UP	FERRARI_RESPONSE_TO_FENRETINIDE_UP		19	-0.683072	-1.69303	0.0147368	0.0287	0.997	2707	tags=32%, list=8%, signal=34%
LEE_AGING_NEOCORTEX_UP	LEE_AGING_NEOCORTEX_UP		88	-0.525568	-1.69225	0	0.0288337	0.997	2732	tags=26%, list=8%, signal=28%
NIKOLSKY_BREAST_CANCER_16P13_AMPLICON	NIKOLSKY_BREAST_CANCER_16P13_AMPLICON		111	-0.506528	-1.69218	0.00205339	0.0287464	0.997	3187	tags=23%, list=9%, signal=26%
FRASOR_RESPONSE_TO_ESTRADIOL_DN	FRASOR_RESPONSE_TO_ESTRADIOL_DN		81	-0.52983	-1.692	0.00417537	0.0287157	0.997	758	tags=12%, list=2%, signal=13%
CHNG_MULTIPLE_MYELOMA_HYPERPLOID_DN	CHNG_MULTIPLE_MYELOMA_HYPERPLOID_DN		28	-0.634999	-1.69194	0.00205339	0.0286345	0.997	3374	tags=50%, list=10%, signal=55%
GROSS_ELK3_TARGETS_UP	GROSS_ELK3_TARGETS_UP		27	-0.642237	-1.69024	0.00647948	0.0290261	0.998	2332	tags=22%, list=7%, signal=24%
TAKEDA_TARGETS_OF_NUP98_HOXA9_FUSION_6HR_DN	TAKEDA_TARGETS_OF_NUP98_HOXA9_FUSION_6HR_DN		39	-0.601247	-1.6902	0.00412371	0.0289092	0.998	2898	tags=23%, list=9%, signal=25%
PHONG_TNF_RESPONSE_VIA_P38_PARTIAL	PHONG_TNF_RESPONSE_VIA_P38_PARTIAL		158	-0.485544	-1.68995	0	0.0288634	0.998	2819	tags=31%, list=8%, signal=34%
MOOTHA_FFA_OXYDATION	MOOTHA_FFA_OXYDATION		21	-0.691291	-1.68972	0.00788955	0.028828	0.998	3299	tags=43%, list=10%, signal=47%
NAKAMURA_ADIPOGENESIS_EARLY_UP	NAKAMURA_ADIPOGENESIS_EARLY_UP		62	-0.554249	-1.68846	0.00674157	0.0290722	0.998	3409	tags=37%, list=10%, signal=41%
LUI_THYROID_CANCER_PAX8_PPARG_UP	LUI_THYROID_CANCER_PAX8_PPARG_UP		43	-0.59431	-1.68812	0.00424628	0.0290651	0.998	3176	tags=35%, list=9%, signal=38%
WANG_LSD1_TARGETS_DN	WANG_LSD1_TARGETS_DN		39	-0.618509	-1.68587	0.00849257	0.0295878	0.999	1004	tags=15%, list=3%, signal=16%
CHEMELLO_SOLEUS_VS_EDL_MYOFIBERS_UP	CHEMELLO_SOLEUS_VS_EDL_MYOFIBERS_UP		35	-0.605477	-1.68394	0.00650759	0.030003	0.999	781	tags=6%, list=2%, signal=6%
LU_AGING_BRAIN_DN	LU_AGING_BRAIN_DN		148	-0.486346	-1.68352	0.00207469	0.0300124	0.999	4349	tags=31%, list=13%, signal=35%
SAFFORD_T_LYMPHOCYTE_ANERGY	SAFFORD_T_LYMPHOCYTE_ANERGY		87	-0.518259	-1.68303	0.00208768	0.0300468	0.999	1927	tags=18%, list=6%, signal=19%
BOYAULT_LIVER_CANCER_SUBCLASS_G56_DN	BOYAULT_LIVER_CANCER_SUBCLASS_G56_DN		16	-0.723906	-1.68257	0.01	0.0300315	0.999	1343	tags=31%, list=4%, signal=33%
PHONG_TNF_RESPONSE_VIA_P38_COMPLETE	PHONG_TNF_RESPONSE_VIA_P38_COMPLETE		217	-0.463994	-1.68143	0	0.0301968	0.999	3207	tags=30%, list=9%, signal=33%
FRIDMAN_IMMORTALIZATION_DN	FRIDMAN_IMMORTALIZATION_DN		32	-0.615894	-1.68138	0.012685	0.0300852	0.999	2335	tags=22%, list=7%, signal=23%
WARTERS_IR_RESPONSE_5GY	WARTERS_IR_RESPONSE_5GY		43	-0.606496	-1.67901	0.00636943	0.0306601	0.999	2520	tags=33%, list=7%, signal=35%
PENG_RAPAMYCIN_RESPONSE_UP	PENG_RAPAMYCIN_RESPONSE_UP		194	-0.465204	-1.67879	0	0.0306192	0.999	2623	tags=22%, list=8%, signal=24%
RICKMAN_METASTASIS_DN	RICKMAN_METASTASIS_DN		248	-0.454923	-1.67663	0	0.0311368	0.999	3426	tags=27%, list=10%, signal=29%
THEILGAARD_NEUTROPHIL_AT_SKIN_WOUND_DN	THEILGAARD_NEUTROPHIL_AT_SKIN_WOUND_DN		219	-0.461987	-1.67629	0	0.0311752	0.999	2613	tags=29%, list=8%, signal=31%
FOSTER_TOLERANT_MACROPHAGE_DN	FOSTER_TOLERANT_MACROPHAGE_DN		392	-0.435582	-1.67621	0	0.0310995	0.999	2684	tags=24%, list=8%, signal=26%
CUI_GLUCOSE_DEPRIVATION	CUI_GLUCOSE_DEPRIVATION		58	-0.556902	-1.67324	0	0.0319001	0.999	4113	tags=40%, list=12%, signal=45%
XU_HGF_TARGETS_INDUCED_BY_AKT1_6HR	XU_HGF_TARGETS_INDUCED_BY_AKT1_6HR		19	-0.697449	-1.67253	0.00632911	0.032014	0.999	985	tags=32%, list=3%, signal=33%
BASAKI_YBX1_TARGETS_DN	BASAKI_YBX1_TARGETS_DN		355	-0.43806	-1.67227	0	0.0319598	0.999	2240	tags=19%, list=7%, signal=21%
DORN_ADENOVIRUS_INFECTION_32HR_DN	DORN_ADENOVIRUS_INFECTION_32HR_DN		37	-0.58991	-1.67077	0.00635593	0.0323046	0.999	2654	tags=35%, list=8%, signal=38%
COULOUARN_TEMPORAL_TGFB1_SIGNATURE_UP	COULOUARN_TEMPORAL_TGFB1_SIGNATURE_UP		103	-0.50605	-1.67072	0	0.0321845	0.999	3331	tags=25%, list=10%, signal=28%
ODONNELL_TFRC_TARGETS_UP	ODONNELL_TFRC_TARGETS_UP		385	-0.432804	-1.67057	0	0.0321206	0.999	2091	tags=17%, list=6%, signal=18%
KORKOLA_TERATOMA	KORKOLA_TERATOMA		38	-0.586396	-1.66981	0.00655022	0.0322454	1	706	tags=13%, list=2%, signal=13%
SHI_SPARC_TARGETS_UP	SHI_SPARC_TARGETS_UP		23	-0.663749	-1.66971	0.0168067	0.0321641	1	2903	tags=26%, list=9%, signal=28%
JIANG_AGING_HYPOTHALAMUS_DN	JIANG_AGING_HYPOTHALAMUS_DN		40	-0.589069	-1.66948	0.0107527	0.0321009	1	2553	tags=25%, list=7%, signal=27%
KERLEY_RESPONSE_TO_CISPLATIN_UP	KERLEY_RESPONSE_TO_CISPLATIN_UP		42	-0.588149	-1.66906	0.00785855	0.0321485	1	2260	tags=21%, list=7%, signal=23%
LENAOUR_DENDRITIC_CELL_MATURATION_DN	LENAOUR_DENDRITIC_CELL_MATURATION_DN		127	-0.493291	-1.66813	0	0.0323223	1	3346	tags=28%, list=10%, signal=30%
FOURNIER_ACINAR_DEVELOPMENT_EARLY_UP	FOURNIER_ACINAR_DEVELOPMENT_EARLY_UP		21	-0.666788	-1.66714	0.008	0.0325164	1	3421	tags=33%, list=10%, signal=37%
GROSS_HYPOXIA_VIA_ELK3_DN	GROSS_HYPOXIA_VIA_ELK3_DN		150	-0.47872	-1.6664	0	0.0325967	1	4076	tags=31%, list=12%, signal=35%
LUI_TARGETS_OF_PAX8_PPARG_FUSION	LUI_TARGETS_OF_PAX8_PPARG_FUSION		32	-0.627249	-1.66592	0.00650759	0.0326487	1	4296	tags=38%, list=13%, signal=43%
DAZARD_RESPONSE_TO_UV_SCC_UP	DAZARD_RESPONSE_TO_UV_SCC_UP		114	-0.4988	-1.66565	0.00428265	0.032634	1	4994	tags=36%, list=15%, signal=42%
DUTERTRE_ESTRADIOL_RESPONSE_24HR_DN	DUTERTRE_ESTRADIOL_RESPONSE_24HR_DN		488	-0.423538	-1.66477	0	0.0327448	1	3096	tags=23%, list=9%, signal=25%
MODY_HIPPOCAMPUS_POSTNATAL	MODY_HIPPOCAMPUS_POSTNATAL		62	-0.545296	-1.66437	0.00199203	0.0327745	1	3186	tags=26%, list=9%, signal=28%
UEDA_CENTRAL_CLOCK	UEDA_CENTRAL_CLOCK		85	-0.516472	-1.6639	0.00417537	0.0327861	1	3981	tags=31%, list=12%, signal=35%
LUND_SILENCED_BY_METHYLATION	LUND_SILENCED_BY_METHYLATION		16	-0.708747	-1.65882	0.02079	0.0343184	1	2514	tags=50%, list=7%, signal=54%
SASSON_RESPONSE_TO_FORSKOLIN_UP	SASSON_RESPONSE_TO_FORSKOLIN_UP		87	-0.516448	-1.6586	0.00202429	0.0342895	1	4832	tags=38%, list=14%, signal=44%
LEI_MYB_TARGETS	LEI_MYB_TARGETS		312	-0.4394	-1.65813	0	0.0343002	1	3096	tags=23%, list=9%, signal=25%
BURTON_ADIPOGENESIS_6	BURTON_ADIPOGENESIS_6		180	-0.463734	-1.65461	0	0.0354463	1	3009	tags=21%, list=9%, signal=23%
SHIN_B_CELL_LYMPHOMA_CLUSTER_9	SHIN_B_CELL_LYMPHOMA_CLUSTER_9		18	-0.702172	-1.65344	0.0103306	0.0357596	1	1694	tags=22%, list=5%, signal=23%
KIM_HYPOXIA	KIM_HYPOXIA		24	-0.646488	-1.65061	0.0160966	0.0366596	1	1623	tags=29%, list=5%, signal=31%
MEINHOLD_OVARIAN_CANCER_LOW_GRADE_UP	MEINHOLD_OVARIAN_CANCER_LOW_GRADE_UP		18	-0.709444	-1.64948	0.0175055	0.0369595	1	3540	tags=44%, list=10%, signal=50%
CREIGHTON_AKT1_SIGNALING_VIA_MTOR_UP	CREIGHTON_AKT1_SIGNALING_VIA_MTOR_UP		33	-0.60952	-1.64867	0.00984252	0.0371322	1	1966	tags=36%, list=6%, signal=39%
MATZUK_SPERMATOGONIA	MATZUK_SPERMATOGONIA		24	-0.653636	-1.64733	0.014553	0.0375232	1	1371	tags=17%, list=4%, signal=17%
SHAFFER_IRF4_TARGETS_IN_PLASMA_CELL_VS_MATURE_B_LYMPHOCYTE	SHAFFER_IRF4_TARGETS_IN_PLASMA_CELL_VS_MATURE_B_LYMPHOCYTE		66	-0.538264	-1.64667	0.00402414	0.0376466	1	2952	tags=35%, list=9%, signal=38%
HOLLEMAN_VINCRISTINE_RESISTANCE_B_ALL_DN	HOLLEMAN_VINCRISTINE_RESISTANCE_B_ALL_DN		15	-0.714251	-1.64533	0.0162933	0.0379909	1	2479	tags=33%, list=7%, signal=36%
GALE_APL_WITH_FLT3_MUTATED_DN	GALE_APL_WITH_FLT3_MUTATED_DN		16	-0.69991	-1.64532	0.0183299	0.0378656	1	3523	tags=63%, list=10%, signal=70%
DORN_ADENOVIRUS_INFECTION_48HR_DN	DORN_ADENOVIRUS_INFECTION_48HR_DN		38	-0.583715	-1.64453	0.00845666	0.0380058	1	2654	tags=32%, list=8%, signal=34%
DELPUECH_FOXO3_TARGETS_UP	DELPUECH_FOXO3_TARGETS_UP		66	-0.53209	-1.64439	0.0104167	0.037894	1	3018	tags=33%, list=9%, signal=37%
MOOTHA_PGC	MOOTHA_PGC		406	-0.422989	-1.64387	0	0.0379381	1	3914	tags=26%, list=11%, signal=29%
GRADE_COLON_VS_RECTAL_CANCER_DN	GRADE_COLON_VS_RECTAL_CANCER_DN		53	-0.542089	-1.64253	0.00852879	0.0382377	1	4663	tags=34%, list=14%, signal=39%
ZUCCHI_METASTASIS_DN	ZUCCHI_METASTASIS_DN		44	-0.56471	-1.64059	0.00628931	0.0387708	1	3755	tags=34%, list=11%, signal=38%
HILLION_HMGA1B_TARGETS	HILLION_HMGA1B_TARGETS		91	-0.509213	-1.64058	0.00431035	0.0386412	1	4680	tags=29%, list=14%, signal=33%
TAVOR_CEBPA_TARGETS_UP	TAVOR_CEBPA_TARGETS_UP		47	-0.561232	-1.63382	0.00406504	0.0412661	1	2724	tags=32%, list=8%, signal=35%
CHANG_CORE_SERUM_RESPONSE_DN	CHANG_CORE_SERUM_RESPONSE_DN		191	-0.457829	-1.6327	0	0.0415646	1	3643	tags=25%, list=11%, signal=28%
WANG_HCP_PROSTATE_CANCER	WANG_HCP_PROSTATE_CANCER		109	-0.487216	-1.63221	0	0.0415989	1	2088	tags=24%, list=6%, signal=25%
SEKI_INFLAMMATORY_RESPONSE_LPS_UP	SEKI_INFLAMMATORY_RESPONSE_LPS_UP		74	-0.524934	-1.631	0.00824742	0.0420179	1	2684	tags=26%, list=8%, signal=28%
ZHOU_INFLAMMATORY_RESPONSE_LIVE_UP	ZHOU_INFLAMMATORY_RESPONSE_LIVE_UP		438	-0.418682	-1.63087	0	0.0419201	1	3214	tags=20%, list=9%, signal=22%
HOLLEMAN_VINCRISTINE_RESISTANCE_ALL_UP	HOLLEMAN_VINCRISTINE_RESISTANCE_ALL_UP		24	-0.640782	-1.62918	0.0141414	0.0424586	1	3886	tags=38%, list=11%, signal=42%
DAVICIONI_MOLECULAR_ARMS_VS_ERMS_UP	DAVICIONI_MOLECULAR_ARMS_VS_ERMS_UP		313	-0.430714	-1.62899	0	0.0423847	1	3106	tags=24%, list=9%, signal=26%
MCCLUNG_COCAINE_REWARD_5D	MCCLUNG_COCAINE_REWARD_5D		76	-0.507834	-1.62894	0.00211416	0.0422544	1	2162	tags=25%, list=6%, signal=27%
HARRIS_HYPOXIA	HARRIS_HYPOXIA		80	-0.507187	-1.62834	0.00396825	0.0423505	1	1879	tags=21%, list=6%, signal=22%
LEIN_OLIGODENDROCYTE_MARKERS	LEIN_OLIGODENDROCYTE_MARKERS		69	-0.521793	-1.62704	0.00627615	0.0427779	1	3496	tags=26%, list=10%, signal=29%
AMIT_EGF_RESPONSE_60_HELA	AMIT_EGF_RESPONSE_60_HELA		42	-0.582793	-1.62648	0.0121704	0.0428386	1	3904	tags=38%, list=11%, signal=43%
MA_MYELOID_DIFFERENTIATION_UP	MA_MYELOID_DIFFERENTIATION_UP		39	-0.576684	-1.62581	0.0147679	0.0429265	1	2740	tags=31%, list=8%, signal=33%
IKEDA_MIR133_TARGETS_UP	IKEDA_MIR133_TARGETS_UP		43	-0.567525	-1.62542	0.00840336	0.04294	1	3691	tags=40%, list=11%, signal=44%
GALLUZZI_PERMEABILIZE_MITOCHONDRIA	GALLUZZI_PERMEABILIZE_MITOCHONDRIA		43	-0.573232	-1.6253	0.0123967	0.0428579	1	4301	tags=37%, list=13%, signal=43%
MMS_MOUSE_LYMPH_HIGH_4HRS_UP	MMS_MOUSE_LYMPH_HIGH_4HRS_UP		36	-0.580786	-1.62438	0.0172043	0.0430847	1	3781	tags=42%, list=11%, signal=47%
VARELA_ZMPSTE24_TARGETS_DN	VARELA_ZMPSTE24_TARGETS_DN		37	-0.584114	-1.62262	0.00632911	0.0435877	1	5114	tags=46%, list=15%, signal=54%
KAAB_FAILED_HEART_VENTRICLE_DN	KAAB_FAILED_HEART_VENTRICLE_DN		41	-0.581521	-1.6205	0.00984252	0.0442067	1	3158	tags=37%, list=9%, signal=40%
BOQUEST_STEM_CELL_CULTURED_VS_FRESH_UP	BOQUEST_STEM_CELL_CULTURED_VS_FRESH_UP		415	-0.417751	-1.61888	0	0.0447613	1	2260	tags=16%, list=7%, signal=17%
SCHLINGEMANN_SKIN_CARCINOGENESIS_TPA_UP	SCHLINGEMANN_SKIN_CARCINOGENESIS_TPA_UP		39	-0.577364	-1.6187	0.00840336	0.0446902	1	1835	tags=23%, list=5%, signal=24%
BACOLOD_RESISTANCE_TO_ALKYLATING_AGENTS_UP	BACOLOD_RESISTANCE_TO_ALKYLATING_AGENTS_UP		25	-0.628426	-1.61688	0.0174292	0.0452929	1	376	tags=16%, list=1%, signal=16%
THEILGAARD_NEUTROPHIL_AT_SKIN_WOUND_UP	THEILGAARD_NEUTROPHIL_AT_SKIN_WOUND_UP		76	-0.512668	-1.61651	0.00849257	0.0452941	1	3209	tags=34%, list=9%, signal=38%
GROSS_HYPOXIA_VIA_HIF1A_DN	GROSS_HYPOXIA_VIA_HIF1A_DN		104	-0.483983	-1.61642	0.00423729	0.0451953	1	3964	tags=34%, list=12%, signal=38%
BOYAULT_LIVER_CANCER_SUBCLASS_G3_DN	BOYAULT_LIVER_CANCER_SUBCLASS_G3_DN		51	-0.546085	-1.61598	0.00425532	0.0452463	1	3125	tags=18%, list=9%, signal=19%
LANDIS_ERBB2_BREAST_TUMORS_324_UP	LANDIS_ERBB2_BREAST_TUMORS_324_UP		141	-0.464121	-1.6158	0.00206186	0.045152	1	2792	tags=26%, list=8%, signal=28%
ACEVEDO_LIVER_TUMOR_VS_NORMAL_ADJACENT_TISSUE_DN	ACEVEDO_LIVER_TUMOR_VS_NORMAL_ADJACENT_TISSUE_DN		251	-0.438592	-1.61571	0	0.0450505	1	3202	tags=22%, list=9%, signal=24%
HSIAO_HOUSEKEEPING_GENES	HSIAO_HOUSEKEEPING_GENES		386	-0.42413	-1.61465	0	0.0452839	1	3782	tags=24%, list=11%, signal=27%
DEMAGALHAES_AGING_UP	DEMAGALHAES_AGING_UP		55	-0.538104	-1.61447	0.0177866	0.0452359	1	2219	tags=22%, list=7%, signal=23%
HU_GENOTOXIC_DAMAGE_24HR	HU_GENOTOXIC_DAMAGE_24HR		33	-0.590012	-1.61266	0.00884956	0.0458371	1	1694	tags=21%, list=5%, signal=22%
GRAHAM_CML_QUIESCENT_VS_CML_DIVIDING_UP	GRAHAM_CML_QUIESCENT_VS_CML_DIVIDING_UP		22	-0.658941	-1.61038	0.012987	0.0466046	1	706	tags=23%, list=2%, signal=23%
CHIBA_RESPONSE_TO_TSA_UP	CHIBA_RESPONSE_TO_TSA_UP		52	-0.552089	-1.60838	0.0104822	0.0473898	1	1458	tags=17%, list=4%, signal=18%
MCBRYAN_PUBERTAL_TGFB1_TARGETS_UP	MCBRYAN_PUBERTAL_TGFB1_TARGETS_UP		167	-0.454429	-1.60772	0	0.0475813	1	4111	tags=28%, list=12%, signal=32%
BURTON_ADIPOGENESIS_9	BURTON_ADIPOGENESIS_9		88	-0.500058	-1.60755	0.00210526	0.0475234	1	2209	tags=23%, list=6%, signal=24%
KANG_FLUOROURACIL_RESISTANCE_DN	KANG_FLUOROURACIL_RESISTANCE_DN		16	-0.70015	-1.60677	0.018711	0.0477217	1	4113	tags=44%, list=12%, signal=50%
WOO_LIVER_CANCER_RECURRENCE_DN	WOO_LIVER_CANCER_RECURRENCE_DN		78	-0.509948	-1.60655	0.00829876	0.0477078	1	4113	tags=28%, list=12%, signal=32%
TARTE_PLASMA_CELL_VS_B_LYMPHOCYTE_UP	TARTE_PLASMA_CELL_VS_B_LYMPHOCYTE_UP		75	-0.511907	-1.6058	0.010142	0.0479152	1	4188	tags=31%, list=12%, signal=35%
JIANG_HYPOXIA_NORMAL	JIANG_HYPOXIA_NORMAL		296	-0.425287	-1.60477	0	0.0482204	1	3375	tags=26%, list=10%, signal=29%
HASLINGER_B_CLL_WITH_17P13_DELETION	HASLINGER_B_CLL_WITH_17P13_DELETION		21	-0.664515	-1.6046	0.0147992	0.0481645	1	2335	tags=29%, list=7%, signal=31%
JIANG_AGING_CEREBRAL_CORTEX_UP	JIANG_AGING_CEREBRAL_CORTEX_UP		34	-0.584982	-1.60229	0.014553	0.0488787	1	2814	tags=35%, list=8%, signal=38%
MCDOWELL_ACUTE_LUNG_INJURY_UP	MCDOWELL_ACUTE_LUNG_INJURY_UP		45	-0.558364	-1.60197	0.0116959	0.0488609	1	1384	tags=22%, list=4%, signal=23%
NOJIMA_SFRP2_TARGETS_UP	NOJIMA_SFRP2_TARGETS_UP		31	-0.593644	-1.60174	0.0230126	0.0488002	1	1630	tags=32%, list=5%, signal=34%
POMEROY_MEDULLOBLASTOMA_DESMOPLASIC_VS_CLASSIC_UP	POMEROY_MEDULLOBLASTOMA_DESMOPLASIC_VS_CLASSIC_UP		59	-0.531986	-1.60093	0.00828157	0.0490001	1	2647	tags=22%, list=8%, signal=24%
VERNELL_RETINOBLASTOMA_PATHWAY_DN	VERNELL_RETINOBLASTOMA_PATHWAY_DN		21	-0.639313	-1.6004	0.030426	0.0490916	1	2165	tags=24%, list=6%, signal=25%
WENG_POR_TARGETS_LIVER_UP	WENG_POR_TARGETS_LIVER_UP		38	-0.582884	-1.59997	0.0189076	0.0491533	1	4787	tags=39%, list=14%, signal=46%
VANHARANTA_UTERINE_FIBROID_DN	VANHARANTA_UTERINE_FIBROID_DN		66	-0.517835	-1.59953	0.00862069	0.0491721	1	2676	tags=27%, list=8%, signal=30%
KAN_RESPONSE_TO_ARSENIC_TRIOXIDE	KAN_RESPONSE_TO_ARSENIC_TRIOXIDE		121	-0.473232	-1.59938	0.00204082	0.0490793	1	2967	tags=26%, list=9%, signal=29%
YAO_HOXA10_TARGETS_VIA_PROGESTERONE_UP	YAO_HOXA10_TARGETS_VIA_PROGESTERONE_UP		76	-0.508023	-1.59871	0.00412371	0.0492626	1	3527	tags=22%, list=10%, signal=25%
STK33_SKM_UP	STK33_SKM_UP	Details ...	263	-0.578416	-2.145	0	0	0	2804	tags=27%, list=8%, signal=29%
STK33_UP	STK33_UP	Details ...	265	-0.541517	-2.01767	0	0	0	3034	tags=28%, list=9%, signal=31%
RAF_UP.V1_UP	RAF_UP.V1_UP	Details ...	187	-0.508911	-1.81283	0	0.00376217	0.011	2416	tags=25%, list=7%, signal=27%
BCAT.100_UP.V1_DN	BCAT.100_UP.V1_DN	Details ...	35	-0.650173	-1.80551	0	0.0037613	0.015	4347	tags=26%, list=13%, signal=29%
CORDENONSI_YAP_CONSERVED_SIGNATURE	CORDENONSI_YAP_CONSERVED_SIGNATURE	Details ...	57	-0.580246	-1.74787	0	0.00521486	0.026	1054	tags=21%, list=3%, signal=22%
TBK1.DF_UP	TBK1.DF_UP	Details ...	275	-0.467	-1.72389	0	0.00654136	0.039	4069	tags=34%, list=12%, signal=38%
AKT_UP_MTOR_DN.V1_UP	AKT_UP_MTOR_DN.V1_UP	Details ...	161	-0.495204	-1.72387	0.0021097	0.00560688	0.039	4620	tags=27%, list=14%, signal=31%
HOXA9_DN.V1_UP	HOXA9_DN.V1_UP	Details ...	185	-0.474511	-1.70379	0	0.00620307	0.048	3405	tags=33%, list=10%, signal=36%
STK33_NOMO_UP	STK33_NOMO_UP	Details ...	266	-0.456633	-1.69448	0	0.00597715	0.052	2952	tags=25%, list=9%, signal=27%
MEK_UP.V1_UP	MEK_UP.V1_UP	Details ...	189	-0.473662	-1.69266	0	0.00558831	0.054	3351	tags=26%, list=10%, signal=29%
RB_DN.V1_DN	RB_DN.V1_DN	Details ...	111	-0.5059	-1.68362	0	0.00598461	0.064	3426	tags=30%, list=10%, signal=33%
PDGF_ERK_DN.V1_DN	PDGF_ERK_DN.V1_DN	Details ...	143	-0.48804	-1.6809	0	0.00558367	0.065	3716	tags=32%, list=11%, signal=36%
CRX_DN.V1_DN	CRX_DN.V1_DN	Details ...	127	-0.483675	-1.66789	0	0.006553	0.081	4291	tags=28%, list=13%, signal=32%
PRC2_EDD_UP.V1_DN	PRC2_EDD_UP.V1_DN	Details ...	182	-0.466887	-1.65451	0	0.00733208	0.098	1679	tags=13%, list=5%, signal=14%
EGFR_UP.V1_UP	EGFR_UP.V1_UP	Details ...	186	-0.454416	-1.63078	0	0.00914114	0.126	2190	tags=24%, list=6%, signal=26%
PDGF_UP.V1_UP	PDGF_UP.V1_UP	Details ...	138	-0.453291	-1.56288	0	0.0200876	0.273	3508	tags=25%, list=10%, signal=28%
TGFB_UP.V1_UP	TGFB_UP.V1_UP	Details ...	178	-0.438394	-1.56135	0.00423729	0.0193166	0.278	2464	tags=19%, list=7%, signal=20%
KRAS.DF.V1_UP	KRAS.DF.V1_UP	Details ...	186	-0.43173	-1.5319	0.0021645	0.0245396	0.364	3046	tags=26%, list=9%, signal=28%
SIRNA_EIF4GI_UP	SIRNA_EIF4GI_UP	Details ...	90	-0.467793	-1.50184	0.00863931	0.0328375	0.469	2892	tags=27%, list=8%, signal=29%
VEGF_A_UP.V1_UP	VEGF_A_UP.V1_UP	Details ...	188	-0.414397	-1.46398	0.00867679	0.0464804	0.617	5293	tags=24%, list=16%, signal=29%
CRX_DN.V1_UP	CRX_DN.V1_UP	Details ...	122	-0.440104	-1.45734	0.0126316	0.0477063	0.643	2088	tags=16%, list=6%, signal=17%
CAMP_UP.V1_DN	CAMP_UP.V1_DN	Details ...	191	-0.40987	-1.45059	0.0104822	0.0487417	0.668	2502	tags=20%, list=7%, signal=22%
ERB2_UP.V1_UP	ERB2_UP.V1_UP	Details ...	188	-0.407515	-1.44322	0.0087146	0.0497966	0.69	3826	tags=25%, list=11%, signal=28%
BLOOD_MODULE-3.2_INFLAMMATION-1	BLOOD_MODULE-3.2_INFLAMMATION-1	Details ...	238	-0.631965	-2.30758	0	0	0	2754	tags=39%, list=8%, signal=42%
HRAS_OVEREXPRESSION_2X_UP	HRAS_OVEREXPRESSION_2X_UP	Details ...	182	-0.59498	-2.12251	0	0	0	3275	tags=34%, list=10%, signal=37%
JAK2_DOWNREGULATED_PMBL	JAK2_DOWNREGULATED_PMBL	Details ...	417	-0.529167	-2.04483	0	0	0	3628	tags=23%, list=11%, signal=26%
HRAS_OVEREXPRESSION_4X_UP	HRAS_OVEREXPRESSION_4X_UP	Details ...	95	-0.621971	-2.02705	0	0	0	2819	tags=33%, list=8%, signal=35%
TGFBETA_UP_EPITHELIAL_LARGE	TGFBETA_UP_EPITHELIAL_LARGE	Details ...	47	-0.698912	-2.0086	0	0	0	1578	tags=32%, list=5%, signal=33%
PLASMA_CELL_GT_B_CELL	PLASMA_CELL_GT_B_CELL	Details ...	337	-0.491827	-1.8742	0	0.00716003	0.042	3762	tags=31%, list=11%, signal=35%
LEUCINE_STARVE_UP	LEUCINE_STARVE_UP	Details ...	122	-0.53822	-1.81493	0	0.0132034	0.085	2339	tags=27%, list=7%, signal=29%
BLOOD_MODULE-1.2_PLATELETS	BLOOD_MODULE-1.2_PLATELETS	Details ...	98	-0.54732	-1.80639	0	0.0128401	0.093	2155	tags=13%, list=6%, signal=14%
ERYTHROID_PRECURSOR_GNF	ERYTHROID_PRECURSOR_GNF	Details ...	248	-0.482194	-1.77333	0	0.0189599	0.153	4139	tags=31%, list=12%, signal=35%
IRF4_TARGET_MM_PLASMA_CELL_GT_B_CELL	IRF4_TARGET_MM_PLASMA_CELL_GT_B_CELL	Details ...	66	-0.548273	-1.69841	0.00204499	0.0436377	0.353	2952	tags=35%, list=9%, signal=38%
P53_UP_XRAY	P53_UP_XRAY	Details ...	16	-0.710216	-1.68997	0.0164609	0.0431881	0.379	2520	tags=63%, list=7%, signal=67%
GLUTAMINE_STARVE_UP	GLUTAMINE_STARVE_UP	Details ...	281	-0.448731	-1.68	0	0.0439359	0.413	3171	tags=26%, list=9%, signal=28%
CB_1P33_UP	CB_1P33_UP	Details ...	177	-0.469663	-1.67342	0	0.0425946	0.43	3080	tags=28%, list=9%, signal=30%
MYELOMA_TACI_HIGH_BONE_MARROW_PLASMA_CELL_GENE	MYELOMA_TACI_HIGH_BONE_MARROW_PLASMA_CELL_GENE	Details ...	91	-0.509636	-1.65129	0.00445434	0.0490636	0.5	4247	tags=29%, list=12%, signal=33%
KRCTCNNNNMANAGC_UNKNOWN	KRCTCNNNNMANAGC_UNKNOWN	Details ...	63	-0.840553	-2.56359	0	0	0	1969	tags=44%, list=6%, signal=47%
TTTNNANAGCYR_UNKNOWN	TTTNNANAGCYR_UNKNOWN	Details ...	131	-0.652203	-2.24396	0	0	0	2058	tags=24%, list=6%, signal=25%
V$BACH2_01	V$BACH2_01	Details ...	257	-0.482109	-1.78012	0	0.0127329	0.034	3950	tags=27%, list=12%, signal=31%
YTTCCNNNGGAMR_UNKNOWN	YTTCCNNNGGAMR_UNKNOWN	Details ...	48	-0.597859	-1.74498	0.0019802	0.0183097	0.067	2603	tags=21%, list=8%, signal=23%
V$CREB_Q2	V$CREB_Q2	Details ...	251	-0.468101	-1.71328	0	0.0236988	0.103	3938	tags=29%, list=12%, signal=33%
V$TAXCREB_02	V$TAXCREB_02	Details ...	25	-0.649202	-1.70828	0.00616016	0.0212669	0.112	2006	tags=28%, list=6%, signal=30%
V$OCT1_B	V$OCT1_B	Details ...	254	-0.456937	-1.68245	0	0.026894	0.164	4014	tags=20%, list=12%, signal=23%
V$AHR_01	V$AHR_01	Details ...	61	-0.554003	-1.67436	0.00419287	0.025873	0.178	3930	tags=36%, list=12%, signal=41%
V$CACBINDINGPROTEIN_Q6	V$CACBINDINGPROTEIN_Q6	Details ...	224	-0.451225	-1.66259	0	0.0265568	0.2	3202	tags=23%, list=9%, signal=25%
V$SRF_01	V$SRF_01	Details ...	49	-0.568821	-1.65693	0.00849257	0.0252387	0.212	2217	tags=20%, list=7%, signal=22%
V$TBP_01	V$TBP_01	Details ...	233	-0.454761	-1.63918	0	0.0281712	0.26	2477	tags=16%, list=7%, signal=17%
V$EGR_Q6	V$EGR_Q6	Details ...	260	-0.440018	-1.62212	0	0.0323601	0.321	3122	tags=24%, list=9%, signal=26%
V$OCT1_01	V$OCT1_01	Details ...	248	-0.440305	-1.61705	0	0.0314578	0.331	2429	tags=14%, list=7%, signal=15%
V$AP1_01	V$AP1_01	Details ...	248	-0.43896	-1.61656	0	0.0294354	0.332	3019	tags=20%, list=9%, signal=22%
V$CREBP1_Q2	V$CREBP1_Q2	Details ...	243	-0.443399	-1.61609	0	0.0276125	0.333	3985	tags=26%, list=12%, signal=30%
V$CREBP1_01	V$CREBP1_01	Details ...	166	-0.458428	-1.61233	0	0.0271386	0.342	3378	tags=24%, list=10%, signal=27%
V$OCT_Q6	V$OCT_Q6	Details ...	246	-0.435048	-1.59803	0	0.0304948	0.396	4041	tags=21%, list=12%, signal=24%
V$OCT_C	V$OCT_C	Details ...	245	-0.433081	-1.59084	0	0.0312474	0.42	3674	tags=18%, list=11%, signal=20%
V$ATF4_Q2	V$ATF4_Q2	Details ...	245	-0.421288	-1.56621	0.00209205	0.0392742	0.513	3253	tags=23%, list=10%, signal=25%
V$AR_02	V$AR_02	Details ...	37	-0.56691	-1.55847	0.0150862	0.040811	0.546	2136	tags=22%, list=6%, signal=23%
V$PAX3_01	V$PAX3_01	Details ...	20	-0.628069	-1.55809	0.0365112	0.0389658	0.546	3537	tags=45%, list=10%, signal=50%
V$SRF_Q5_01	V$SRF_Q5_01	Details ...	212	-0.429954	-1.55238	0	0.0400452	0.574	1906	tags=16%, list=6%, signal=17%
V$AP1_Q6	V$AP1_Q6	Details ...	243	-0.421074	-1.54447	0.00215054	0.041397	0.607	3417	tags=22%, list=10%, signal=24%
TTAYRTAA_V$E4BP4_01	TTAYRTAA_V$E4BP4_01	Details ...	242	-0.420578	-1.54116	0	0.0412386	0.625	3015	tags=20%, list=9%, signal=22%
V$EGR1_01	V$EGR1_01	Details ...	251	-0.419332	-1.53937	0	0.0400514	0.628	2675	tags=22%, list=8%, signal=24%
V$SP1_01	V$SP1_01	Details ...	225	-0.420168	-1.53551	0.00452489	0.0405129	0.652	2696	tags=23%, list=8%, signal=24%
V$AP1_Q4_01	V$AP1_Q4_01	Details ...	246	-0.415969	-1.53442	0	0.0394333	0.659	3606	tags=23%, list=11%, signal=26%
V$MYB_Q3	V$MYB_Q3	Details ...	231	-0.422766	-1.53362	0	0.0382866	0.663	2845	tags=23%, list=8%, signal=24%
V$OCT1_Q5_01	V$OCT1_Q5_01	Details ...	254	-0.407543	-1.53131	0	0.0379999	0.672	3584	tags=19%, list=11%, signal=21%
V$HLF_01	V$HLF_01	Details ...	240	-0.415539	-1.52887	0.00414938	0.0375297	0.683	2611	tags=18%, list=8%, signal=19%
TGASTMAGC_V$NFE2_01	TGASTMAGC_V$NFE2_01	Details ...	183	-0.430146	-1.52538	0	0.0377795	0.692	3564	tags=26%, list=10%, signal=29%
V$MEF2_03	V$MEF2_03	Details ...	224	-0.416973	-1.52293	0.00211864	0.0375074	0.7	2527	tags=18%, list=7%, signal=19%
V$SP1_Q2_01	V$SP1_Q2_01	Details ...	234	-0.41635	-1.51976	0	0.0376684	0.714	2672	tags=21%, list=8%, signal=23%
V$SF1_Q6	V$SF1_Q6	Details ...	238	-0.417393	-1.5163	0.00206186	0.0379953	0.727	3674	tags=23%, list=11%, signal=25%
V$E4F1_Q6	V$E4F1_Q6	Details ...	270	-0.407035	-1.51487	0.00209644	0.037579	0.733	3227	tags=23%, list=9%, signal=26%
V$E4BP4_01	V$E4BP4_01	Details ...	207	-0.423028	-1.51114	0	0.0381816	0.746	4740	tags=28%, list=14%, signal=32%
V$BACH1_01	V$BACH1_01	Details ...	247	-0.406232	-1.50219	0	0.0408746	0.779	3882	tags=23%, list=11%, signal=26%
V$SRF_C	V$SRF_C	Details ...	203	-0.41629	-1.50064	0	0.0405511	0.787	2217	tags=18%, list=7%, signal=19%
V$CREB_Q4	V$CREB_Q4	Details ...	254	-0.406857	-1.4994	0.00218818	0.0398557	0.789	3985	tags=26%, list=12%, signal=30%
V$ATF1_Q6	V$ATF1_Q6	Details ...	221	-0.409695	-1.49431	0.0021322	0.0410827	0.808	3197	tags=20%, list=9%, signal=22%
V$AP1_Q2_01	V$AP1_Q2_01	Details ...	260	-0.40341	-1.48977	0.00210084	0.0422855	0.819	3530	tags=20%, list=10%, signal=23%
V$MTF1_Q4	V$MTF1_Q4	Details ...	230	-0.404473	-1.487	0.00211416	0.0423004	0.829	2290	tags=19%, list=7%, signal=20%
V$NFY_Q6_01	V$NFY_Q6_01	Details ...	249	-0.401885	-1.47839	0	0.0450915	0.859	4469	tags=27%, list=13%, signal=31%
V$SP1_Q6_01	V$SP1_Q6_01	Details ...	225	-0.404193	-1.47313	0.00417537	0.0467852	0.874	3767	tags=30%, list=11%, signal=33%
V$ATF6_01	V$ATF6_01	Details ...	119	-0.436421	-1.4726	0.0107296	0.0459786	0.876	3046	tags=24%, list=9%, signal=27%
CGTSACG_V$PAX3_B	CGTSACG_V$PAX3_B	Details ...	137	-0.438517	-1.47179	0.00437637	0.0454544	0.879	2675	tags=24%, list=8%, signal=26%
V$SRF_Q4	V$SRF_Q4	Details ...	216	-0.403606	-1.4681	0.00429185	0.0458767	0.883	3351	tags=19%, list=10%, signal=21%
YGCANTGCR_UNKNOWN	YGCANTGCR_UNKNOWN	Details ...	116	-0.439422	-1.46713	0.00420168	0.0451945	0.883	3304	tags=22%, list=10%, signal=24%
V$CREB_01	V$CREB_01	Details ...	251	-0.397523	-1.46354	0.00212314	0.0458044	0.888	3985	tags=25%, list=12%, signal=28%
V$CREB_Q4_01	V$CREB_Q4_01	Details ...	202	-0.407057	-1.45696	0.004329	0.0478983	0.905	3758	tags=26%, list=11%, signal=29%
MM_AML_NB_Puissant_JQ1_up	MM_AML_NB_Puissant_JQ1_up	Details ...	16	-0.925783	-1.48503	0	0	0	1338	tags=81%, list=4%, signal=85%
MM_BL_Mertz_JQ1_up	MM_BL_Mertz_JQ1_up	Details ...	19	-0.961889	-1.39753	0	0	0	289	tags=79%, list=1%, signal=80%
MM_Delmore_JQ1_up	MM_Delmore_JQ1_up	Details ...	48	-0.836393	-1.53335	0	0	0	2229	tags=56%, list=7%, signal=60%
DLBCL_OTX015_up	DLBCL_OTX015_up	Details ...	50	-0.959112	-1.34331	0.00194175	0.00194175	0.001	945	tags=90%, list=3%, signal=92%
