# Supplementary material for: Therapeutic efficacy of the bromodomain inhibitor OTX015/MK-8628 in ALK-positive anaplastic large cell lymphoma: an alternative modality to overcome resistant phenotypes
Source: Oncotarget. 2016 Oct 25;7(48):79637–53. doi: 10.18632/oncotarget.12876 (PMC5346742; doi:10.18632/oncotarget.12876)
Supplement: Supplementary file 3 [file oncotarget-07-79637-s003.xls]

NAME	DESCRIPTION	GENE_SYMBOL	GENE_TITLE	SCORE
CACNA2D3	null	CACNA2D3	calcium channel, voltage-dependent, alpha 2/delta 3 subunit	0.33835974
TMPRSS11D	null	TMPRSS11D	transmembrane protease, serine 11D	0.33104578
ITK	null	ITK	IL2-inducible T-cell kinase	0.3114397
PRKCH	null	PRKCH	protein kinase C, eta	0.29765183
ZBED2	null	ZBED2	zinc finger, BED-type containing 2	0.29577675
IL18RAP	null	IL18RAP	interleukin 18 receptor accessory protein	0.2619561
EBF1	null	EBF1	early B-cell factor 1	0.25047803
BATF	null	BATF	basic leucine zipper transcription factor, ATF-like	0.24847063
HOXA5	null	HOXA5	homeobox A5	0.24594903
PLA2G4A	null	PLA2G4A	phospholipase A2, group IVA (cytosolic, calcium-dependent)	0.23751989
P2RY11	null	P2RY11	purinergic receptor P2Y, G-protein coupled, 11	0.2337791
E2F2	null	E2F2	E2F transcription factor 2	0.22956793
KRT80	null	KRT80	keratin 80	0.22784673
ZNF689	null	ZNF689	zinc finger protein 689	0.22779863
PCDH18	null	PCDH18	protocadherin 18	0.22666013
SLC12A8	null	SLC12A8	solute carrier family 12 (potassium/chloride transporters), member 8	0.22501944
COLEC12	null	COLEC12	collectin sub-family member 12	0.2247631
PTPN22	null	PTPN22	protein tyrosine phosphatase, non-receptor type 22 (lymphoid)	0.22453521
DIO2	null	DIO2	deiodinase, iodothyronine, type II	0.22063375
LOC644366	null	LOC644366	-	0.21912381
SPRYD5	null	SPRYD5	SPRY domain containing 5	0.21657221
FGD3	null	FGD3	FYVE, RhoGEF and PH domain containing 3	0.21114601
MUC1	null	MUC1	mucin 1, cell surface associated	0.21047558
SLAMF8	null	SLAMF8	SLAM family member 8	0.2083825
FLRT3	null	FLRT3	fibronectin leucine rich transmembrane protein 3	0.20482457
SEMA4D	null	SEMA4D	sema domain, immunoglobulin domain (Ig), transmembrane domain (TM) and short cytoplasmic domain, (semaphorin) 4D	0.20332313
LOC730235	null	LOC730235	-	0.20154081
C1ORF163	null	C1ORF163	chromosome 1 open reading frame 163	0.19937626
TSEN2	null	TSEN2	tRNA splicing endonuclease 2 homolog (S. cerevisiae)	0.19464198
HAVCR2	null	HAVCR2	hepatitis A virus cellular receptor 2	0.19177279
RAB3IL1	null	RAB3IL1	RAB3A interacting protein (rabin3)-like 1	0.1906849
RGS18	null	RGS18	regulator of G-protein signalling 18	0.18971701
SUV39H1	null	SUV39H1	suppressor of variegation 3-9 homolog 1 (Drosophila)	0.18818809
FRAS1	null	FRAS1	Fraser syndrome 1	0.18778144
HDC	null	HDC	histidine decarboxylase	0.18770875
C9ORF84	null	C9ORF84	chromosome 9 open reading frame 84	0.18729359
MGC57346	null	MGC57346	-	0.18680598
ICOS	null	ICOS	inducible T-cell co-stimulator	0.18615521
PHF15	null	PHF15	PHD finger protein 15	0.18441795
EMILIN2	null	EMILIN2	elastin microfibril interfacer 2	0.18269086
FAM179A	null	null	null	0.18221523
GPATCH4	null	null	null	0.1819098
TRPM8	null	TRPM8	transient receptor potential cation channel, subfamily M, member 8	0.18151797
TSKU	null	null	null	0.18114164
CCDC102A	null	CCDC102A	coiled-coil domain containing 102A	0.18057466
ISG20L1	null	ISG20L1	interferon stimulated exonuclease gene 20kDa-like 1	0.18002339
COL16A1	null	COL16A1	collagen, type XVI, alpha 1	0.1793336
P2RY8	null	P2RY8	purinergic receptor P2Y, G-protein coupled, 8	0.17854708
HOXC6	null	HOXC6	homeobox C6	0.17831983
LMO2	null	LMO2	LIM domain only 2 (rhombotin-like 1)	0.17821886
LOC439949	null	LOC439949	-	0.17810501
PRRX2	null	PRRX2	paired related homeobox 2	0.17775998
MMACHC	null	MMACHC	methylmalonic aciduria (cobalamin deficiency) cblC type, with homocystinuria	0.1758028
SPRY1	null	SPRY1	sprouty homolog 1, antagonist of FGF signaling (Drosophila)	0.17355956
ACOT2	null	ACOT2	acyl-CoA thioesterase 2	0.17212196
HSPA1L	null	HSPA1L	heat shock 70kDa protein 1-like	0.17205502
CTPS2	null	CTPS2	CTP synthase II	0.16969314
FLJ22536	null	FLJ22536	-	0.16901377
ATP8B4	null	ATP8B4	ATPase, Class I, type 8B, member 4	0.16803966
SOCS2	null	SOCS2	suppressor of cytokine signaling 2	0.1676313
APOL3	null	APOL3	apolipoprotein L, 3	0.16748068
LOC649025	null	null	null	0.16631976
CCDC106	null	CCDC106	coiled-coil domain containing 106	0.1660701
CHCHD4	null	CHCHD4	coiled-coil-helix-coiled-coil-helix domain containing 4	0.1658217
ZNF485	null	ZNF485	zinc finger protein 485	0.1654903
LARS2	null	LARS2	leucyl-tRNA synthetase 2, mitochondrial	0.16326535
SLC25A43	null	SLC25A43	solute carrier family 25, member 43	0.16310443
VCAN	null	null	null	0.16306469
LOC399940	null	LOC399940	-	0.16176
LIN28B	null	LIN28B	lin-28 homolog B (C. elegans)	0.161663
PPRC1	null	PPRC1	peroxisome proliferative activated receptor, gamma, coactivator-related 1	0.16097091
GPR68	null	GPR68	G protein-coupled receptor 68	0.16096711
PRMT6	null	PRMT6	protein arginine methyltransferase 6	0.16028056
BTN2A1	null	BTN2A1	butyrophilin, subfamily 2, member A1	0.1602696
SOX2OT	null	SOX2OT	SOX2 overlapping transcript (non-coding RNA)	0.15983349
FAM136A	null	null	null	0.15832075
601441142F1 NIH_MGC_	null	null	null	0.15821055
LRRC33	null	LRRC33	leucine rich repeat containing 33	0.15761757
ACOT1	null	ACOT1	acyl-CoA thioesterase 1	0.15724866
GTF3C6	null	null	null	0.15670574
SLC16A14	null	SLC16A14	solute carrier family 16, member 14 (monocarboxylic acid transporter 14)	0.15656205
MLKL	null	MLKL	mixed lineage kinase domain-like	0.156247
FAM150B	null	null	null	0.15618038
HOXC4	null	HOXC4	homeobox C4	0.15567009
LYSMD2	null	LYSMD2	LysM, putative peptidoglycan-binding, domain containing 2	0.15553676
GBP1	null	GBP1	guanylate binding protein 1, interferon-inducible, 67kDa	0.15367983
NINJ2	null	NINJ2	ninjurin 2	0.15332106
CYB561	null	CYB561	cytochrome b-561	0.15262502
POLE2	null	POLE2	polymerase (DNA directed), epsilon 2 (p59 subunit)	0.15222512
FLJ35767	null	FLJ35767	-	0.15186454
RHOU	null	RHOU	ras homolog gene family, member U	0.15182942
ZC3H4	null	null	null	0.15140697
RRS1	null	RRS1	RRS1 ribosome biogenesis regulator homolog (S. cerevisiae)	0.15105022
UTS2D	null	UTS2D	urotensin 2 domain containing	0.15085079
ZFP37	null	ZFP37	zinc finger protein 37 homolog (mouse)	0.15082821
ACPP	null	ACPP	acid phosphatase, prostate	0.15082143
C1ORF156	null	C1ORF156	chromosome 1 open reading frame 156	0.14946218
QTRTD1	null	QTRTD1	queuine tRNA-ribosyltransferase domain containing 1	0.14940533
MTP18	null	MTP18	-	0.14921829
REPIN1	null	REPIN1	replication initiator 1	0.14920999
PROK2	null	PROK2	prokineticin 2	0.14919598
C1ORF107	null	C1ORF107	chromosome 1 open reading frame 107	0.14909708
ELOVL6	null	ELOVL6	ELOVL family member 6, elongation of long chain fatty acids (FEN1/Elo2, SUR4/Elo3-like, yeast)	0.14900479
COX10	null	COX10	COX10 homolog, cytochrome c oxidase assembly protein, heme A: farnesyltransferase (yeast)	0.14869049
HOXB7	null	HOXB7	homeobox B7	0.14850193
SPOCD1	null	SPOCD1	SPOC domain containing 1	0.14805323
MYBPC2	null	MYBPC2	myosin binding protein C, fast type	0.14796431
IFIH1	null	IFIH1	interferon induced with helicase C domain 1	0.14787583
RAB11FIP2	null	RAB11FIP2	RAB11 family interacting protein 2 (class I)	0.1478139
FLJ39827	null	null	null	0.14761586
WASPIP	null	WASPIP	Wiskott-Aldrich syndrome protein interacting protein	0.14733157
TRAF5	null	TRAF5	TNF receptor-associated factor 5	0.14708345
TRIP6	null	TRIP6	thyroid hormone receptor interactor 6	0.14708172
PRDM10	null	PRDM10	PR domain containing 10	0.14643691
LOC100128326	null	null	null	0.14643592
C10ORF2	null	null	null	0.14595476
NFE2	null	NFE2	nuclear factor (erythroid-derived 2), 45kDa	0.14589639
MYB	null	MYB	v-myb myeloblastosis viral oncogene homolog (avian)	0.14578912
USP36	null	USP36	ubiquitin specific peptidase 36	0.1456279
LTBR	null	LTBR	lymphotoxin beta receptor (TNFR superfamily, member 3)	0.14549306
LOC100132119	null	null	null	0.1451447
ACCN2	null	ACCN2	amiloride-sensitive cation channel 2, neuronal	0.14506051
FAM125B	null	FAM125B	family with sequence similarity 125, member B	0.14468433
IFNGR2	null	IFNGR2	interferon gamma receptor 2 (interferon gamma transducer 1)	0.14401184
DCLRE1A	null	DCLRE1A	DNA cross-link repair 1A (PSO2 homolog, S. cerevisiae)	0.1438503
POLR3H	null	POLR3H	polymerase (RNA) III (DNA directed) polypeptide H (22.9kD)	0.1437289
MGC3731	null	null	null	0.14358157
C1ORF94	null	C1ORF94	chromosome 1 open reading frame 94	0.14337832
DENND2D	null	DENND2D	DENN/MADD domain containing 2D	0.14334396
KCTD15	null	KCTD15	potassium channel tetramerisation domain containing 15	0.14330028
BX101252 NCI_CGAP_LU	null	null	null	0.14293294
KIAA0240	null	KIAA0240	KIAA0240	0.1428672
KAT2A	null	null	null	0.14284807
NKX2-2	null	NKX2-2	NK2 transcription factor related, locus 2 (Drosophila)	0.14268212
ANKRD35	null	ANKRD35	ankyrin repeat domain 35	0.14266509
DHX37	null	DHX37	DEAH (Asp-Glu-Ala-His) box polypeptide 37	0.1423944
UBL4A	null	UBL4A	ubiquitin-like 4A	0.14218722
F12	null	F12	coagulation factor XII (Hageman factor)	0.14206502
HSPC111	null	HSPC111	-	0.14188136
FGB	null	FGB	fibrinogen beta chain	0.14174294
DNTTIP2	null	DNTTIP2	deoxynucleotidyltransferase, terminal, interacting protein 2	0.14167906
CCDC58	null	CCDC58	coiled-coil domain containing 58	0.14102565
CYP26B1	null	CYP26B1	cytochrome P450, family 26, subfamily B, polypeptide 1	0.14064774
ZNF618	null	ZNF618	zinc finger protein 618	0.14031827
SFXN4	null	SFXN4	sideroflexin 4	0.14027236
FYCO1	null	FYCO1	FYVE and coiled-coil domain containing 1	0.14023165
NOD2	null	null	null	0.1396095
NOLA1	null	NOLA1	nucleolar protein family A, member 1 (H/ACA small nucleolar RNPs)	0.13941468
KLF11	null	KLF11	Kruppel-like factor 11	0.13911453
TCEAL1	null	TCEAL1	transcription elongation factor A (SII)-like 1	0.13910304
LOC100129828	null	null	null	0.13888073
ZFP42	null	ZFP42	zinc finger protein 42 homolog (mouse)	0.13854516
SEPHS1	null	SEPHS1	selenophosphate synthetase 1	0.13833426
RNF220	null	null	null	0.13790289
SPHK2	null	SPHK2	sphingosine kinase 2	0.13786511
DDX54	null	DDX54	DEAD (Asp-Glu-Ala-Asp) box polypeptide 54	0.13747917
TLR10	null	TLR10	toll-like receptor 10	0.13724752
GNPDA1	null	GNPDA1	glucosamine-6-phosphate deaminase 1	0.1365367
BEND3	null	null	null	0.13611469
C12ORF30	null	C12ORF30	chromosome 12 open reading frame 30	0.13600914
LOC730525	null	LOC730525	-	0.13579924
BRIX1	null	null	null	0.13576193
RPL29	null	RPL29	ribosomal protein L29	0.1356844
ANAPC13	null	ANAPC13	anaphase promoting complex subunit 13	0.13563855
CD300C	null	CD300C	CD300c molecule	0.1355168
UTP15	null	UTP15	UTP15, U3 small nucleolar ribonucleoprotein, homolog (S. cerevisiae)	0.1353606
MAGOHB	null	null	null	0.13533723
LOC653381	null	LOC653381	-	0.1350989
TRABD	null	TRABD	TraB domain containing	0.13502759
DUS2L	null	DUS2L	dihydrouridine synthase 2-like, SMM1 homolog (S. cerevisiae)	0.13501687
CCDC86	null	CCDC86	coiled-coil domain containing 86	0.1348411
C13ORF18	null	C13ORF18	chromosome 13 open reading frame 18	0.13417625
SLC11A2	null	SLC11A2	solute carrier family 11 (proton-coupled divalent metal ion transporters), member 2	0.13401754
LOC644563	null	LOC644563	-	0.13393052
PSCDBP	null	PSCDBP	pleckstrin homology, Sec7 and coiled-coil domains, binding protein	0.13391837
LOC285016	null	LOC285016	-	0.13388649
FLJ45248	null	FLJ45248	-	0.13354507
LRG1	null	LRG1	leucine-rich alpha-2-glycoprotein 1	0.13351783
CD300A	null	CD300A	CD300a molecule	0.13347112
NOP16	null	null	null	0.13334155
ALDH1B1	null	ALDH1B1	aldehyde dehydrogenase 1 family, member B1	0.13269293
DEF6	null	DEF6	differentially expressed in FDCP 6 homolog (mouse)	0.13242102
TRIB3	null	TRIB3	tribbles homolog 3 (Drosophila)	0.13220975
TLR1	null	TLR1	toll-like receptor 1	0.13198236
C9ORF64	null	C9ORF64	chromosome 9 open reading frame 64	0.13174996
MSTO1	null	MSTO1	misato homolog 1 (Drosophila)	0.13141735
TSSC4	null	TSSC4	tumor suppressing subtransferable candidate 4	0.13132603
MAPKAPK3	null	MAPKAPK3	mitogen-activated protein kinase-activated protein kinase 3	0.13132595
STARD13	null	STARD13	START domain containing 13	0.13116501
LOC729660	null	LOC729660	-	0.13101557
TP63	null	null	null	0.13098955
ANXA3	null	ANXA3	annexin A3	0.13095887
ZBTB2	null	ZBTB2	zinc finger and BTB domain containing 2	0.13081382
LOC401357	null	LOC401357	-	0.13069136
FOXJ2	null	FOXJ2	forkhead box J2	0.13041437
PARP10	null	PARP10	poly (ADP-ribose) polymerase family, member 10	0.13038617
CSF2	null	CSF2	colony stimulating factor 2 (granulocyte-macrophage)	0.13023616
ZNF593	null	ZNF593	zinc finger protein 593	0.13020343
ZNF827	null	null	null	0.1301789
GAR1	null	null	null	0.13004076
FAM189B	null	null	null	0.13002653
RGS1	null	RGS1	regulator of G-protein signalling 1	0.12988903
RBM44	null	null	null	0.12972496
FBXO4	null	FBXO4	F-box protein 4	0.12940146
C20ORF196	null	C20ORF196	chromosome 20 open reading frame 196	0.12884708
SLA	null	SLA	Src-like-adaptor	0.12883505
PET112L	null	PET112L	PET112-like (yeast)	0.12872753
ZNF239	null	ZNF239	zinc finger protein 239	0.12868093
PFAS	null	PFAS	phosphoribosylformylglycinamidine synthase (FGAR amidotransferase)	0.1285717
FAM167A	null	null	null	0.12844631
TMEM20	null	TMEM20	transmembrane protein 20	0.12825228
NHLRC3	null	null	null	0.1280227
CYP27B1	null	CYP27B1	cytochrome P450, family 27, subfamily B, polypeptide 1	0.12740225
ALB	null	ALB	albumin	0.12736884
TNFAIP3	null	TNFAIP3	tumor necrosis factor, alpha-induced protein 3	0.1272718
COQ3	null	COQ3	coenzyme Q3 homolog, methyltransferase (S. cerevisiae)	0.12724723
SERF1B	null	SERF1B	small EDRK-rich factor 1B (centromeric)	0.12723893
C8ORF13	null	C8ORF13	chromosome 8 open reading frame 13	0.12712821
LOC728790	null	LOC728790	-	0.12692975
STC2	null	STC2	stanniocalcin 2	0.12676331
NUP35	null	NUP35	nucleoporin 35kDa	0.12675513
CD93	null	CD93	CD93 molecule	0.12653233
ZNF165	null	ZNF165	zinc finger protein 165	0.1264349
PLD6	null	null	null	0.126422
TGFBRAP1	null	TGFBRAP1	transforming growth factor, beta receptor associated protein 1	0.12622242
C12ORF24	null	C12ORF24	chromosome 12 open reading frame 24	0.12577969
PDZD2	null	PDZD2	PDZ domain containing 2	0.12557054
PTPN7	null	PTPN7	protein tyrosine phosphatase, non-receptor type 7	0.12539862
PES1	null	PES1	pescadillo homolog 1, containing BRCT domain (zebrafish)	0.1253498
CDC42EP1	null	CDC42EP1	CDC42 effector protein (Rho GTPase binding) 1	0.12500359
UBXN8	null	null	null	0.12494652
HLA-DMB	null	HLA-DMB	major histocompatibility complex, class II, DM beta	0.12474041
ZNF365	null	ZNF365	zinc finger protein 365	0.12416763
WNT3	null	WNT3	wingless-type MMTV integration site family, member 3	0.12406392
ZNF16	null	ZNF16	zinc finger protein 16	0.12399963
FGF9	null	FGF9	fibroblast growth factor 9 (glia-activating factor)	0.12391818
ZNF746	null	ZNF746	zinc finger protein 746	0.123902515
FUNDC1	null	FUNDC1	FUN14 domain containing 1	0.123775855
LETM2	null	LETM2	leucine zipper-EF-hand containing transmembrane protein 2	0.12340176
PFDN4	null	PFDN4	prefoldin subunit 4	0.12334828
ZNF783	null	ZNF783	zinc finger protein 783	0.123284385
SLC27A2	null	SLC27A2	solute carrier family 27 (fatty acid transporter), member 2	0.12258674
CACNA2D4	null	CACNA2D4	calcium channel, voltage-dependent, alpha 2/delta subunit 4	0.12218791
IL18R1	null	IL18R1	interleukin 18 receptor 1	0.121821776
TTC27	null	TTC27	tetratricopeptide repeat domain 27	0.12163617
BRSK1	null	BRSK1	BR serine/threonine kinase 1	0.12107494
FAM44B	null	FAM44B	family with sequence similarity 44, member B	0.121056706
RRP15	null	null	null	0.12105665
ZDHHC23	null	ZDHHC23	zinc finger, DHHC-type containing 23	0.120806545
IL12A	null	IL12A	interleukin 12A (natural killer cell stimulatory factor 1, cytotoxic lymphocyte maturation factor 1, p35)	0.120800756
C19ORF12	null	C19ORF12	chromosome 19 open reading frame 12	0.12066719
MRPL15	null	MRPL15	mitochondrial ribosomal protein L15	0.120465375
TSGA14	null	TSGA14	testis specific, 14	0.12034599
C5ORF13	null	C5ORF13	chromosome 5 open reading frame 13	0.12023217
HDGFRP3	null	HDGFRP3	-	0.12006127
RAB33A	null	RAB33A	RAB33A, member RAS oncogene family	0.11994196
C12ORF64	null	null	null	0.11983908
TCERG1	null	TCERG1	transcription elongation regulator 1	0.11979283
POU3F2	null	POU3F2	POU domain, class 3, transcription factor 2	0.1196083
HSPC159	null	HSPC159	-	0.11957398
LOC100130914	null	null	null	0.11957011
TNFRSF25	null	TNFRSF25	tumor necrosis factor receptor superfamily, member 25	0.11934602
ZMIZ1	null	null	null	0.11932889
TMEM218	null	null	null	0.119296156
CD163	null	CD163	CD163 molecule	0.119287744
DDX46	null	DDX46	DEAD (Asp-Glu-Ala-Asp) box polypeptide 46	0.119281135
ACSL5	null	ACSL5	acyl-CoA synthetase long-chain family member 5	0.1191766
SLC16A9	null	SLC16A9	solute carrier family 16, member 9 (monocarboxylic acid transporter 9)	0.11913376
WIPF1	null	WIPF1	WAS/WASL interacting protein family, member 1	0.119097404
UQCC	null	null	null	0.11907234
TIGD5	null	TIGD5	tigger transposable element derived 5	0.11859187
IL27RA	null	IL27RA	interleukin 27 receptor, alpha	0.11856105
MRPL52	null	MRPL52	mitochondrial ribosomal protein L52	0.11853586
MGC42630	null	MGC42630	-	0.11850599
CCDC51	null	CCDC51	coiled-coil domain containing 51	0.11849224
ARHGEF6	null	ARHGEF6	Rac/Cdc42 guanine nucleotide exchange factor (GEF) 6	0.11838306
TGIF2	null	TGIF2	TGFB-induced factor 2 (TALE family homeobox)	0.11827993
C10ORF88	null	C10ORF88	chromosome 10 open reading frame 88	0.11797455
GEMIN6	null	GEMIN6	gem (nuclear organelle) associated protein 6	0.11784255
ZNF668	null	ZNF668	zinc finger protein 668	0.11782744
RNASEH2B	null	RNASEH2B	ribonuclease H2, subunit B	0.11766878
CLRN3	null	null	null	0.117658556
TXNDC15	null	null	null	0.117554285
SH2D1A	null	SH2D1A	SH2 domain protein 1A, Duncan's disease (lymphoproliferative syndrome)	0.11751901
FEM1A	null	FEM1A	fem-1 homolog a (C.elegans)	0.11742825
CRADD	null	CRADD	CASP2 and RIPK1 domain containing adaptor with death domain	0.11725471
ZKSCAN4	null	null	null	0.11721824
KIR2DL3	null	KIR2DL3	killer cell immunoglobulin-like receptor, two domains, long cytoplasmic tail, 3	0.11717034
IL17D	null	IL17D	interleukin 17D	0.11710727
CD247	null	CD247	CD247 molecule	0.11693799
CUL5	null	CUL5	cullin 5	0.116672754
NAGPA	null	NAGPA	N-acetylglucosamine-1-phosphodiester alpha-N-acetylglucosaminidase	0.11662355
HS3ST3A1	null	HS3ST3A1	heparan sulfate (glucosamine) 3-O-sulfotransferase 3A1	0.11636141
NSMAF	null	NSMAF	neutral sphingomyelinase (N-SMase) activation associated factor	0.11634194
LOC728492	null	LOC728492	-	0.11631725
FDX1L	null	null	null	0.116160125
LOC440928	null	null	null	0.116067946
ZFYVE26	null	ZFYVE26	zinc finger, FYVE domain containing 26	0.11605419
PION	null	null	null	0.11583079
KIAA1737	null	KIAA1737	KIAA1737	0.115764365
DPH2	null	DPH2	DPH2 homolog (S. cerevisiae)	0.11549782
C9ORF90	null	C9ORF90	chromosome 9 open reading frame 90	0.115485236
CDC7	null	CDC7	CDC7 cell division cycle 7 (S. cerevisiae)	0.11543361
SMARCAD1	null	SMARCAD1	SWI/SNF-related, matrix-associated actin-dependent regulator of chromatin, subfamily a, containing DEAD/H box 1	0.11537914
LOC650803	null	LOC650803	-	0.115299046
UNC50	null	UNC50	unc-50 homolog (C. elegans)	0.11508238
CASP1	null	CASP1	caspase 1, apoptosis-related cysteine peptidase (interleukin 1, beta, convertase)	0.11501155
POMGNT1	null	POMGNT1	protein O-linked mannose beta1,2-N-acetylglucosaminyltransferase	0.11492423
PHF23	null	PHF23	PHD finger protein 23	0.11466246
SMPDL3A	null	SMPDL3A	sphingomyelin phosphodiesterase, acid-like 3A	0.11460002
MTA3	null	MTA3	metastasis associated 1 family, member 3	0.11455358
NOL12	null	NOL12	nucleolar protein 12	0.11447989
DNLZ	null	null	null	0.11443718
KIR2DL4	null	KIR2DL4	killer cell immunoglobulin-like receptor, two domains, long cytoplasmic tail, 4	0.11405658
WDR74	null	WDR74	WD repeat domain 74	0.11399561
TEAD4	null	TEAD4	TEA domain family member 4	0.11395631
MFNG	null	MFNG	manic fringe homolog (Drosophila)	0.11375561
MAP4K1	null	MAP4K1	mitogen-activated protein kinase kinase kinase kinase 1	0.113617755
FAIM	null	FAIM	Fas apoptotic inhibitory molecule	0.11347834
SEPT9	null	SEPT9	septin 9	0.1134111
DUS4L	null	DUS4L	dihydrouridine synthase 4-like (S. cerevisiae)	0.11340617
LRFN4	null	LRFN4	leucine rich repeat and fibronectin type III domain containing 4	0.113305494
ZNF532	null	ZNF532	zinc finger protein 532	0.11325301
C18ORF55	null	C18ORF55	chromosome 18 open reading frame 55	0.11304366
CADM1	null	null	null	0.11303182
FAM154A	null	null	null	0.11257336
PIGC	null	PIGC	phosphatidylinositol glycan anchor biosynthesis, class C	0.11246292
NFE2L3	null	NFE2L3	nuclear factor (erythroid-derived 2)-like 3	0.11242303
ZNF227	null	ZNF227	zinc finger protein 227	0.11238922
FST	null	FST	follistatin	0.11238752
COL12A1	null	COL12A1	collagen, type XII, alpha 1	0.11222126
RAMP1	null	RAMP1	receptor (calcitonin) activity modifying protein 1	0.112121
HSH2D	null	HSH2D	hematopoietic SH2 domain containing	0.112076834
RND3	null	RND3	Rho family GTPase 3	0.112007394
GLIPR1	null	GLIPR1	GLI pathogenesis-related 1 (glioma)	0.111995436
LTV1	null	LTV1	LTV1 homolog (S. cerevisiae)	0.11171112
NDP	null	NDP	Norrie disease (pseudoglioma)	0.11168121
ALKBH8	null	ALKBH8	alkB, alkylation repair homolog 8 (E. coli)	0.111676894
DCTPP1	null	null	null	0.111585476
IL1R2	null	IL1R2	interleukin 1 receptor, type II	0.11157039
GPR18	null	GPR18	G protein-coupled receptor 18	0.11149661
PDGFRA	null	PDGFRA	platelet-derived growth factor receptor, alpha polypeptide	0.1114195
FER1L3	null	FER1L3	fer-1-like 3, myoferlin (C. elegans)	0.11140178
ZBED1	null	ZBED1	zinc finger, BED-type containing 1	0.11130365
C8ORF33	null	C8ORF33	chromosome 8 open reading frame 33	0.111158155
LOC728006	null	LOC728006	-	0.11103747
KIAA1671	null	null	null	0.110935785
TRIP13	null	TRIP13	thyroid hormone receptor interactor 13	0.110860184
FAM165B	null	null	null	0.11078933
LOC644033	null	null	null	0.11061474
CDT1	null	CDT1	chromatin licensing and DNA replication factor 1	0.11058534
U2AF1L2	null	null	null	0.11051376
CA12	null	CA12	carbonic anhydrase XII	0.110476226
CTSL1	null	null	null	0.110398464
MX1	null	MX1	myxovirus (influenza virus) resistance 1, interferon-inducible protein p78 (mouse)	0.110074796
HNRNPC	null	null	null	0.11001071
IPO8	null	IPO8	importin 8	0.109792314
RNF138	null	RNF138	ring finger protein 138	0.10972727
BCCIP	null	BCCIP	BRCA2 and CDKN1A interacting protein	0.10970955
YARS2	null	YARS2	tyrosyl-tRNA synthetase 2 (mitochondrial)	0.10948766
CCDC132	null	CCDC132	coiled-coil domain containing 132	0.109485924
RNASEL	null	RNASEL	ribonuclease L (2',5'-oligoisoadenylate synthetase-dependent)	0.1094168
ART3	null	ART3	ADP-ribosyltransferase 3	0.10928005
SLC25A18	null	SLC25A18	solute carrier family 25 (mitochondrial carrier), member 18	0.108989425
SIX5	null	SIX5	sine oculis homeobox homolog 5 (Drosophila)	0.10898547
UFC1	null	UFC1	ubiquitin-fold modifier conjugating enzyme 1	0.10894731
TIPIN	null	TIPIN	TIMELESS interacting protein	0.10892421
NIP7	null	NIP7	nuclear import 7 homolog (S. cerevisiae)	0.10866913
SH3PXD2A	null	SH3PXD2A	SH3 and PX domains 2A	0.10863298
SMCR7L	null	SMCR7L	Smith-Magenis syndrome chromosome region, candidate 7-like	0.10839595
CBX6	null	CBX6	chromobox homolog 6	0.10832387
TRMT1	null	TRMT1	TRM1 tRNA methyltransferase 1 homolog (S. cerevisiae)	0.10813767
SAMD9L	null	SAMD9L	sterile alpha motif domain containing 9-like	0.108120434
CCRK	null	CCRK	cell cycle related kinase	0.10804935
EI24	null	EI24	etoposide induced 2.4 mRNA	0.108029306
TOMM40L	null	TOMM40L	translocase of outer mitochondrial membrane 40 homolog-like (yeast)	0.10797657
TMPRSS3	null	TMPRSS3	transmembrane protease, serine 3	0.107956305
MYPN	null	MYPN	myopalladin	0.10779107
SLC35F2	null	SLC35F2	solute carrier family 35, member F2	0.10773072
BCL2L2	null	BCL2L2	BCL2-like 2	0.10764994
NLE1	null	NLE1	notchless homolog 1 (Drosophila)	0.107598305
MTHFD1L	null	MTHFD1L	methylenetetrahydrofolate dehydrogenase (NADP+ dependent) 1-like	0.10757142
OAS2	null	OAS2	2'-5'-oligoadenylate synthetase 2, 69/71kDa	0.10753932
DFFB	null	DFFB	DNA fragmentation factor, 40kDa, beta polypeptide (caspase-activated DNase)	0.10747319
PDE4B	null	PDE4B	phosphodiesterase 4B, cAMP-specific (phosphodiesterase E4 dunce homolog, Drosophila)	0.10746526
MAK16	null	null	null	0.107453234
ZFP161	null	ZFP161	zinc finger protein 161 homolog (mouse)	0.10744623
TPRG1	null	null	null	0.10742943
IRAK1	null	IRAK1	interleukin-1 receptor-associated kinase 1	0.107353546
PSMG3	null	null	null	0.10730027
LOC730234	null	LOC730234	-	0.10715947
C11ORF17	null	C11ORF17	chromosome 11 open reading frame 17	0.10712914
LEPROTL1	null	LEPROTL1	leptin receptor overlapping transcript-like 1	0.10709984
TRMT12	null	TRMT12	tRNA methyltranferase 12 homolog (S. cerevisiae)	0.10709428
LOC100130520	null	null	null	0.1070487
ALKBH4	null	ALKBH4	alkB, alkylation repair homolog 4 (E. coli)	0.10702225
IFRD2	null	IFRD2	interferon-related developmental regulator 2	0.106770284
KLRC1	null	KLRC1	killer cell lectin-like receptor subfamily C, member 1	0.10668863
PMM2	null	PMM2	phosphomannomutase 2	0.106518395
MLLT11	null	MLLT11	myeloid/lymphoid or mixed-lineage leukemia (trithorax homolog, Drosophila); translocated to, 11	0.10651591
GNA15	null	GNA15	guanine nucleotide binding protein (G protein), alpha 15 (Gq class)	0.10648977
TWISTNB	null	TWISTNB	TWIST neighbor	0.106303416
LOC728855	null	LOC728855	-	0.10626893
LOC100128899	null	null	null	0.106190406
UBIAD1	null	UBIAD1	UbiA prenyltransferase domain containing 1	0.10618923
METTL13	null	null	null	0.10616359
TIMM10	null	TIMM10	translocase of inner mitochondrial membrane 10 homolog (yeast)	0.10612305
ALKBH3	null	ALKBH3	alkB, alkylation repair homolog 3 (E. coli)	0.10610068
BTN3A2	null	BTN3A2	butyrophilin, subfamily 3, member A2	0.10607421
MRTO4	null	null	null	0.10598387
PFKM	null	PFKM	phosphofructokinase, muscle	0.10591479
LRRC41	null	LRRC41	leucine rich repeat containing 41	0.10582719
SPP1	null	SPP1	secreted phosphoprotein 1 (osteopontin, bone sialoprotein I, early T-lymphocyte activation 1)	0.10580813
NFIC	null	NFIC	nuclear factor I/C (CCAAT-binding transcription factor)	0.105762735
TMEM200A	null	null	null	0.105760895
ZC3HC1	null	ZC3HC1	zinc finger, C3HC-type containing 1	0.105746485
FBXO28	null	FBXO28	F-box protein 28	0.10573049
PARP8	null	PARP8	poly (ADP-ribose) polymerase family, member 8	0.105694324
WDSUB1	null	WDSUB1	WD repeat, sterile alpha motif and U-box domain containing 1	0.10564917
GINS3	null	GINS3	GINS complex subunit 3 (Psf3 homolog)	0.105634555
TACO1	null	null	null	0.10560091
ZNF792	null	ZNF792	zinc finger protein 792	0.105589725
NR2C2AP	null	null	null	0.105556235
CCDC85A	null	CCDC85A	coiled-coil domain containing 85A	0.10553429
AGENCOURT_10520654 N	null	null	null	0.10549081
VGLL4	null	VGLL4	vestigial like 4 (Drosophila)	0.10546069
TM4SF19	null	TM4SF19	transmembrane 4 L six family member 19	0.10543118
NLRX1	null	null	null	0.10527184
TMEM138	null	TMEM138	transmembrane protein 138	0.10525477
ATF1	null	ATF1	activating transcription factor 1	0.10520056
SLMO1	null	null	null	0.105145216
LOC100132439	null	null	null	0.10501681
ALPL	null	ALPL	alkaline phosphatase, liver/bone/kidney	0.10495968
LOC100128918	null	null	null	0.104943514
TMEM216	null	null	null	0.10493231
LOC100134703	null	null	null	0.10476157
TNFRSF14	null	TNFRSF14	tumor necrosis factor receptor superfamily, member 14 (herpesvirus entry mediator)	0.104531966
PSMB8	null	PSMB8	proteasome (prosome, macropain) subunit, beta type, 8 (large multifunctional peptidase 7)	0.10452422
NXT1	null	NXT1	NTF2-like export factor 1	0.10444204
RCN1	null	RCN1	reticulocalbin 1, EF-hand calcium binding domain	0.10415727
ICK	null	ICK	intestinal cell (MAK-like) kinase	0.10383128
NUP62	null	NUP62	nucleoporin 62kDa	0.10369944
GPR87	null	GPR87	G protein-coupled receptor 87	0.103698105
PRKCE	null	PRKCE	protein kinase C, epsilon	0.10368414
PNO1	null	null	null	0.103665486
VPS36	null	VPS36	vacuolar protein sorting 36 (yeast)	0.10345884
TCEAL8	null	TCEAL8	transcription elongation factor A (SII)-like 8	0.10345402
AEN	null	null	null	0.103440255
CCDC59	null	CCDC59	coiled-coil domain containing 59	0.10337629
PPARG	null	PPARG	peroxisome proliferative activated receptor, gamma	0.1033266
HOXB4	null	HOXB4	homeobox B4	0.10311713
PPP2R2C	null	PPP2R2C	protein phosphatase 2 (formerly 2A), regulatory subunit B (PR 52), gamma isoform	0.10302595
MRPL19	null	MRPL19	mitochondrial ribosomal protein L19	0.10272471
KENAE	null	null	null	0.10270544
COPS7B	null	COPS7B	COP9 constitutive photomorphogenic homolog subunit 7B (Arabidopsis)	0.10269699
MLLT6	null	MLLT6	myeloid/lymphoid or mixed-lineage leukemia (trithorax homolog, Drosophila); translocated to, 6	0.10266435
ARL2	null	ARL2	ADP-ribosylation factor-like 2	0.10260881
RUNX1T1	null	RUNX1T1	runt-related transcription factor 1; translocated to, 1 (cyclin D-related)	0.102598295
TADA1L	null	TADA1L	transcriptional adaptor 1 (HFI1 homolog, yeast)-like	0.10252073
EXD2	null	null	null	0.10245935
PHF19	null	PHF19	PHD finger protein 19	0.10232039
ZNF653	null	ZNF653	zinc finger protein 653	0.10228333
ZNF232	null	ZNF232	zinc finger protein 232	0.102195896
EMG1	null	EMG1	EMG1 nucleolar protein homolog (S. cerevisiae)	0.10211298
PRCC	null	PRCC	papillary renal cell carcinoma (translocation-associated)	0.10205392
RFX5	null	RFX5	regulatory factor X, 5 (influences HLA class II expression)	0.102021694
ARID2	null	ARID2	AT rich interactive domain 2 (ARID, RFX-like)	0.10192414
SLC7A1	null	SLC7A1	solute carrier family 7 (cationic amino acid transporter, y+ system), member 1	0.10189058
INPP4B	null	INPP4B	inositol polyphosphate-4-phosphatase, type II, 105kDa	0.10188625
KCNH4	null	KCNH4	potassium voltage-gated channel, subfamily H (eag-related), member 4	0.101866834
ZNF215	null	ZNF215	zinc finger protein 215	0.10173139
RPUSD2	null	RPUSD2	RNA pseudouridylate synthase domain containing 2	0.10167037
URB2	null	null	null	0.10165442
ACVR1B	null	ACVR1B	activin A receptor, type IB	0.10143692
NCF4	null	NCF4	neutrophil cytosolic factor 4, 40kDa	0.1014232
WDR36	null	WDR36	WD repeat domain 36	0.101418585
STEAP3	null	STEAP3	STEAP family member 3	0.10140822
RUNX2	null	RUNX2	runt-related transcription factor 2	0.10139027
CMTM7	null	CMTM7	CKLF-like MARVEL transmembrane domain containing 7	0.10135618
SLC5A6	null	SLC5A6	solute carrier family 5 (sodium-dependent vitamin transporter), member 6	0.101327606
UBE2Q1	null	UBE2Q1	ubiquitin-conjugating enzyme E2Q (putative) 1	0.10127739
CYTIP	null	null	null	0.10124518
ZBTB24	null	ZBTB24	zinc finger and BTB domain containing 24	0.10123325
NLRP7	null	null	null	0.10123318
FAM119B	null	FAM119B	family with sequence similarity 119, member B	0.101165555
TAF1C	null	TAF1C	TATA box binding protein (TBP)-associated factor, RNA polymerase I, C, 110kDa	0.10102948
COL4A2	null	COL4A2	collagen, type IV, alpha 2	0.10099244
EBI2	null	EBI2	Epstein-Barr virus induced gene 2 (lymphocyte-specific G protein-coupled receptor)	0.100825995
IL22RA2	null	IL22RA2	interleukin 22 receptor, alpha 2	0.10080068
HOXC9	null	HOXC9	homeobox C9	0.10068372
DMRT1	null	DMRT1	doublesex and mab-3 related transcription factor 1	0.10067195
OSTALPHA	null	OSTALPHA	-	0.10065253
NUDT2	null	NUDT2	nudix (nucleoside diphosphate linked moiety X)-type motif 2	0.100637205
LOC653778	null	null	null	0.10059478
ECT2	null	ECT2	epithelial cell transforming sequence 2 oncogene	0.100556575
PBX2	null	PBX2	pre-B-cell leukemia transcription factor 2	0.10053558
KBTBD11	null	KBTBD11	kelch repeat and BTB (POZ) domain containing 11	0.100529276
IFI44	null	IFI44	interferon-induced protein 44	0.10050818
LIN9	null	LIN9	lin-9 homolog (C. elegans)	0.1004955
IKZF1	null	IKZF1	IKAROS family zinc finger 1 (Ikaros)	0.10047644
TP73L	null	TP73L	tumor protein p73-like	0.10041059
RGS16	null	RGS16	regulator of G-protein signalling 16	0.10038058
HECW2	null	HECW2	HECT, C2 and WW domain containing E3 ubiquitin protein ligase 2	0.100356154
GATAD1	null	GATAD1	GATA zinc finger domain containing 1	0.100335866
MTX3	null	MTX3	metaxin 3	0.10027034
LOC646836	null	LOC646836	-	0.10026307
RFP	null	null	null	0.09985215
LOC100133430	null	null	null	0.099820964
KLHDC5	null	KLHDC5	kelch domain containing 5	0.09971323
RIOK1	null	RIOK1	RIO kinase 1 (yeast)	0.099418595
LRFN3	null	LRFN3	leucine rich repeat and fibronectin type III domain containing 3	0.099400625
FASTKD2	null	FASTKD2	FAST kinase domains 2	0.09938067
C1ORF59	null	C1ORF59	chromosome 1 open reading frame 59	0.099374846
C21ORF63	null	C21ORF63	chromosome 21 open reading frame 63	0.09936779
PAPD1	null	PAPD1	PAP associated domain containing 1	0.099367306
C2CD2	null	null	null	0.099363565
GALNT14	null	GALNT14	UDP-N-acetyl-alpha-D-galactosamine:polypeptide N-acetylgalactosaminyltransferase 14 (GalNAc-T14)	0.09929042
THUMPD2	null	THUMPD2	THUMP domain containing 2	0.09917206
DPH5	null	DPH5	DPH5 homolog (S. cerevisiae)	0.09914248
LOC100132901	null	null	null	0.09911177
KIAA0182	null	KIAA0182	KIAA0182	0.09905284
IL26	null	IL26	interleukin 26	0.09905133
POGK	null	POGK	pogo transposable element with KRAB domain	0.098846085
SOX2	null	SOX2	SRY (sex determining region Y)-box 2	0.098829255
LOC728417	null	LOC728417	-	0.09880442
PAK1IP1	null	PAK1IP1	PAK1 interacting protein 1	0.09877696
PFAAP5	null	PFAAP5	-	0.098765396
CSF1R	null	CSF1R	colony stimulating factor 1 receptor, formerly McDonough feline sarcoma viral (v-fms) oncogene homolog	0.09859205
MED4	null	MED4	mediator of RNA polymerase II transcription, subunit 4 homolog (S. cerevisiae)	0.098564915
QSOX2	null	null	null	0.09847181
MED30	null	null	null	0.09843756
ZMYND8	null	null	null	0.098434135
LOC286208	null	LOC286208	-	0.098409005
NUDT3	null	NUDT3	nudix (nucleoside diphosphate linked moiety X)-type motif 3	0.09828324
GAS1	null	GAS1	growth arrest-specific 1	0.09823505
C9ORF102	null	C9ORF102	chromosome 9 open reading frame 102	0.09815627
KLHL9	null	KLHL9	kelch-like 9 (Drosophila)	0.09795305
RAVER2	null	RAVER2	ribonucleoprotein, PTB-binding 2	0.09794975
VEGFB	null	VEGFB	vascular endothelial growth factor B	0.09781416
ZNF142	null	ZNF142	zinc finger protein 142	0.09778529
XPO4	null	XPO4	exportin 4	0.097446896
OSM	null	OSM	oncostatin M	0.097382225
C2ORF47	null	C2ORF47	chromosome 2 open reading frame 47	0.097335555
LOC654103	null	null	null	0.09724671
SH3YL1	null	SH3YL1	SH3 domain containing, Ysc84-like 1 (S. cerevisiae)	0.097223096
LOC400657	null	LOC400657	-	0.09720574
FAM39E	null	null	null	0.09716379
TOR1A	null	TOR1A	torsin family 1, member A (torsin A)	0.09712207
EFCBP1	null	EFCBP1	EF-hand calcium binding protein 1	0.09707141
ZNF777	null	ZNF777	zinc finger protein 777	0.0970049
AUP1	null	AUP1	ancient ubiquitous protein 1	0.09684223
XRCC5	null	XRCC5	X-ray repair complementing defective repair in Chinese hamster cells 5 (double-strand-break rejoining; Ku autoantigen, 80kDa)	0.09682003
MX2	null	MX2	myxovirus (influenza virus) resistance 2 (mouse)	0.09678783
WDR43	null	WDR43	WD repeat domain 43	0.09677487
GRAMD1A	null	GRAMD1A	GRAM domain containing 1A	0.09673753
NMT1	null	NMT1	N-myristoyltransferase 1	0.0967067
FERMT3	null	null	null	0.09666353
MTMR11	null	MTMR11	myotubularin related protein 11	0.09662653
TNFSF10	null	TNFSF10	tumor necrosis factor (ligand) superfamily, member 10	0.096552625
PRR3	null	PRR3	proline rich 3	0.09649194
ZAK	null	ZAK	-	0.09643123
ZNF787	null	ZNF787	zinc finger protein 787	0.096427776
SLCO2B1	null	SLCO2B1	solute carrier organic anion transporter family, member 2B1	0.09640989
RAI1	null	RAI1	retinoic acid induced 1	0.096353166
SUV420H1	null	SUV420H1	suppressor of variegation 4-20 homolog 1 (Drosophila)	0.096330345
CR738732 NCI_CGAP_KI	null	null	null	0.096306294
CASP4	null	CASP4	caspase 4, apoptosis-related cysteine peptidase	0.096269935
C19ORF54	null	C19ORF54	chromosome 19 open reading frame 54	0.09623692
SRPRB	null	SRPRB	signal recognition particle receptor, B subunit	0.096168146
HDAC9	null	HDAC9	histone deacetylase 9	0.09616369
FLJ10374	null	null	null	0.09610926
RTN4IP1	null	RTN4IP1	reticulon 4 interacting protein 1	0.09601186
CWC22	null	null	null	0.095914975
EGR2	null	EGR2	early growth response 2 (Krox-20 homolog, Drosophila)	0.09587258
DHRS9	null	DHRS9	dehydrogenase/reductase (SDR family) member 9	0.09587031
MAGOH	null	MAGOH	mago-nashi homolog, proliferation-associated (Drosophila)	0.09571774
C1ORF31	null	C1ORF31	chromosome 1 open reading frame 31	0.09569784
SENP7	null	SENP7	SUMO1/sentrin specific peptidase 7	0.09565901
FAM123A	null	FAM123A	family with sequence similarity 123A	0.09564309
UNG	null	UNG	uracil-DNA glycosylase	0.095625795
ARSB	null	ARSB	arylsulfatase B	0.095593125
C9ORF91	null	C9ORF91	chromosome 9 open reading frame 91	0.09555069
DMRT2	null	DMRT2	doublesex and mab-3 related transcription factor 2	0.09551533
PPAN	null	PPAN	peter pan homolog (Drosophila)	0.09542458
FAM39DP	null	null	null	0.09537742
MYC	null	MYC	v-myc myelocytomatosis viral oncogene homolog (avian)	0.09532037
LOC729985	null	LOC729985	-	0.095240764
UTP14C	null	UTP14C	UTP14, U3 small nucleolar ribonucleoprotein, homolog C (yeast)	0.095098056
FUBP1	null	FUBP1	far upstream element (FUSE) binding protein 1	0.09508124
PHF14	null	PHF14	PHD finger protein 14	0.09502865
POLR3F	null	POLR3F	polymerase (RNA) III (DNA directed) polypeptide F, 39 kDa	0.094974734
TNFRSF19	null	TNFRSF19	tumor necrosis factor receptor superfamily, member 19	0.09494883
NAB1	null	NAB1	NGFI-A binding protein 1 (EGR1 binding protein 1)	0.09488342
FLJ20628	null	FLJ20628	-	0.09485549
PIK3CG	null	PIK3CG	phosphoinositide-3-kinase, catalytic, gamma polypeptide	0.09481797
RAGE	null	RAGE	renal tumor antigen	0.09480828
GEMIN4	null	GEMIN4	gem (nuclear organelle) associated protein 4	0.09471903
FAM57A	null	FAM57A	family with sequence similarity 57, member A	0.094665356
LOC654126	null	null	null	0.09447528
SLC25A15	null	SLC25A15	solute carrier family 25 (mitochondrial carrier; ornithine transporter) member 15	0.0944294
CDCA7	null	CDCA7	cell division cycle associated 7	0.094413415
SGSM1	null	null	null	0.09440416
EIF2AK2	null	EIF2AK2	eukaryotic translation initiation factor 2-alpha kinase 2	0.09421401
TMEM154	null	TMEM154	transmembrane protein 154	0.09418585
SORD	null	SORD	sorbitol dehydrogenase	0.09417462
ANKRD28	null	ANKRD28	ankyrin repeat domain 28	0.0941149
PPAP2B	null	PPAP2B	phosphatidic acid phosphatase type 2B	0.094035156
CENPB	null	CENPB	centromere protein B, 80kDa	0.09390602
TLR6	null	TLR6	toll-like receptor 6	0.09387907
RCL1	null	RCL1	RNA terminal phosphate cyclase-like 1	0.093811445
MGC3196	null	MGC3196	-	0.09378571
TYW3	null	TYW3	tRNA-yW synthesizing protein 3 homolog (S. cerevisiae)	0.093756326
TCEAL4	null	TCEAL4	transcription elongation factor A (SII)-like 4	0.093728505
TFAP2A	null	TFAP2A	transcription factor AP-2 alpha (activating enhancer binding protein 2 alpha)	0.09360846
ARHGAP9	null	ARHGAP9	Rho GTPase activating protein 9	0.09355592
SASH1	null	SASH1	SAM and SH3 domain containing 1	0.093525946
ZNRD1	null	ZNRD1	zinc ribbon domain containing 1	0.09336399
PANX2	null	PANX2	pannexin 2	0.09335299
RNMTL1	null	RNMTL1	RNA methyltransferase like 1	0.09331956
FOXO3	null	null	null	0.093319066
KIAA0133	null	KIAA0133	KIAA0133	0.09322008
FNDC3B	null	FNDC3B	fibronectin type III domain containing 3B	0.09316259
HCFC1	null	HCFC1	host cell factor C1 (VP16-accessory protein)	0.09310812
TRAF3IP2	null	TRAF3IP2	TRAF3 interacting protein 2	0.093051314
PRMT3	null	PRMT3	protein arginine methyltransferase 3	0.09300711
CCDC43	null	CCDC43	coiled-coil domain containing 43	0.09293916
HEATR2	null	HEATR2	HEAT repeat containing 2	0.092901446
C14ORF101	null	C14ORF101	chromosome 14 open reading frame 101	0.092892125
RNF125	null	RNF125	ring finger protein 125	0.09282907
B4GALT3	null	B4GALT3	UDP-Gal:betaGlcNAc beta 1,4- galactosyltransferase, polypeptide 3	0.09279842
CD48	null	CD48	CD48 molecule	0.09279073
AADAT	null	AADAT	aminoadipate aminotransferase	0.09260529
NEK3	null	NEK3	NIMA (never in mitosis gene a)-related kinase 3	0.09260007
XAF1	null	null	null	0.092475526
FLJ38717	null	FLJ38717	-	0.09243594
GIMAP2	null	GIMAP2	GTPase, IMAP family member 2	0.09222114
NAT10	null	NAT10	N-acetyltransferase 10	0.092199974
PT2.1_10_D05.R TUMOR	null	null	null	0.09216956
ZNF26	null	ZNF26	zinc finger protein 26	0.09215656
PARN	null	PARN	poly(A)-specific ribonuclease (deadenylation nuclease)	0.092151135
KLHL14	null	KLHL14	kelch-like 14 (Drosophila)	0.09208884
IGSF11	null	IGSF11	immunoglobulin superfamily, member 11	0.09194001
EXOC2	null	EXOC2	exocyst complex component 2	0.09190208
BNIP1	null	BNIP1	BCL2/adenovirus E1B 19kDa interacting protein 1	0.09187051
ASB1	null	ASB1	ankyrin repeat and SOCS box-containing 1	0.0918416
ZNF343	null	ZNF343	zinc finger protein 343	0.09171273
LOC648470	null	null	null	0.09170163
NR2F6	null	NR2F6	nuclear receptor subfamily 2, group F, member 6	0.091695055
TMEM156	null	TMEM156	transmembrane protein 156	0.09164314
FREQ	null	FREQ	frequenin homolog (Drosophila)	0.091603495
FAM156B	null	null	null	0.09159641
ZNF621	null	ZNF621	zinc finger protein 621	0.09152759
MFSD5	null	MFSD5	major facilitator superfamily domain containing 5	0.091512784
NICN1	null	NICN1	nicolin 1	0.091451555
MUL1	null	null	null	0.09137341
NOP2	null	null	null	0.09136873
H2AFY2	null	H2AFY2	H2A histone family, member Y2	0.09136297
FRAG1	null	FRAG1	-	0.0913397
CLEC4D	null	CLEC4D	C-type lectin domain family 4, member D	0.0912827
ZEB2	null	null	null	0.09117033
SNX27	null	SNX27	sorting nexin family member 27	0.09081099
INPPL1	null	INPPL1	inositol polyphosphate phosphatase-like 1	0.09079019
OSBPL10	null	OSBPL10	oxysterol binding protein-like 10	0.09072026
PSMC3	null	PSMC3	proteasome (prosome, macropain) 26S subunit, ATPase, 3	0.09069622
TSR1	null	TSR1	TSR1, 20S rRNA accumulation, homolog (S. cerevisiae)	0.09061232
MESP1	null	MESP1	mesoderm posterior 1 homolog (mouse)	0.09059919
CWF19L2	null	CWF19L2	CWF19-like 2, cell cycle control (S. pombe)	0.090461954
CD86	null	CD86	CD86 molecule	0.090373635
TMEM99	null	TMEM99	transmembrane protein 99	0.09034087
GLDC	null	GLDC	glycine dehydrogenase (decarboxylating)	0.09020736
WSB2	null	WSB2	WD repeat and SOCS box-containing 2	0.090203024
UHRF1BP1	null	null	null	0.09006336
DAD1L	null	null	null	0.09004491
ERAP2	null	null	null	0.08994942
PSTPIP1	null	PSTPIP1	proline-serine-threonine phosphatase interacting protein 1	0.089903034
WWP2	null	WWP2	WW domain containing E3 ubiquitin protein ligase 2	0.08979923
RASAL3	null	null	null	0.08976597
BYSL	null	BYSL	bystin-like	0.08975736
PTPN3	null	PTPN3	protein tyrosine phosphatase, non-receptor type 3	0.08975488
PHF2	null	PHF2	PHD finger protein 2	0.089743525
C2ORF64	null	null	null	0.089711495
IL12RB1	null	IL12RB1	interleukin 12 receptor, beta 1	0.08970776
PIK3AP1	null	PIK3AP1	phosphoinositide-3-kinase adaptor protein 1	0.08965412
UGT2B7	null	UGT2B7	UDP glucuronosyltransferase 2 family, polypeptide B7	0.08963064
DHX33	null	DHX33	DEAH (Asp-Glu-Ala-His) box polypeptide 33	0.08959994
INTS3	null	INTS3	integrator complex subunit 3	0.08955832
HIRIP3	null	HIRIP3	HIRA interacting protein 3	0.08955333
SLC39A10	null	SLC39A10	solute carrier family 39 (zinc transporter), member 10	0.08948458
BX393727 HOMO SAPIEN	null	null	null	0.08943533
HEY1	null	HEY1	hairy/enhancer-of-split related with YRPW motif 1	0.08940024
LOC791120	null	null	null	0.08935852
LOC339970	null	LOC339970	-	0.08933399
NOL6	null	NOL6	nucleolar protein family 6 (RNA-associated)	0.08927624
RINL	null	null	null	0.089213714
RASSF5	null	RASSF5	Ras association (RalGDS/AF-6) domain family 5	0.08921155
XYLT2	null	XYLT2	xylosyltransferase II	0.08912311
SMARCAL1	null	SMARCAL1	SWI/SNF related, matrix associated, actin dependent regulator of chromatin, subfamily a-like 1	0.08911368
RNF126	null	RNF126	ring finger protein 126	0.0891133
TMBIM4	null	TMBIM4	transmembrane BAX inhibitor motif containing 4	0.08910797
COIL	null	COIL	coilin	0.08901613
CCDC55	null	CCDC55	coiled-coil domain containing 55	0.0889685
C3ORF64	null	C3ORF64	chromosome 3 open reading frame 64	0.088934146
PUS1	null	PUS1	pseudouridylate synthase 1	0.08893348
NRP1	null	NRP1	neuropilin 1	0.088891774
KRBA1	null	KRBA1	KRAB-A domain containing 1	0.08886717
PLEKHA2	null	PLEKHA2	pleckstrin homology domain containing, family A (phosphoinositide binding specific) member 2	0.08885826
AURKA	null	AURKA	aurora kinase A	0.0887995
SERPINB4	null	SERPINB4	serpin peptidase inhibitor, clade B (ovalbumin), member 4	0.08878471
LOC401397	null	LOC401397	-	0.088706546
TMEM155	null	TMEM155	transmembrane protein 155	0.088672176
PTRH2	null	PTRH2	peptidyl-tRNA hydrolase 2	0.08863655
VARS	null	VARS	valyl-tRNA synthetase	0.088627644
SLC22A5	null	SLC22A5	solute carrier family 22 (organic cation transporter), member 5	0.08861594
HAUS6	null	null	null	0.08859345
BTF3L4	null	BTF3L4	basic transcription factor 3-like 4	0.088513725
SAFB	null	SAFB	scaffold attachment factor B	0.0885035
ALG14	null	ALG14	asparagine-linked glycosylation 14 homolog (yeast)	0.08847408
COMMD7	null	COMMD7	COMM domain containing 7	0.08844224
LOC643507	null	LOC643507	-	0.088402554
PHB	null	PHB	prohibitin	0.08830286
ADCK2	null	ADCK2	aarF domain containing kinase 2	0.08823975
C1ORF19	null	C1ORF19	chromosome 1 open reading frame 19	0.08822596
EXOSC10	null	EXOSC10	exosome component 10	0.088208444
SFRS2B	null	SFRS2B	splicing factor, arginine/serine-rich 2B	0.08819959
DNAJC14	null	DNAJC14	DnaJ (Hsp40) homolog, subfamily C, member 14	0.08817733
ZNF613	null	ZNF613	zinc finger protein 613	0.08802896
DDX31	null	DDX31	DEAD (Asp-Glu-Ala-Asp) box polypeptide 31	0.087990336
COMMD9	null	COMMD9	COMM domain containing 9	0.08786052
ELF2	null	ELF2	E74-like factor 2 (ets domain transcription factor)	0.08768698
FRS3	null	FRS3	fibroblast growth factor receptor substrate 3	0.087662704
INO80D	null	null	null	0.08762071
RDH14	null	RDH14	retinol dehydrogenase 14 (all-trans/9-cis/11-cis)	0.08758955
ABR	null	ABR	active BCR-related gene	0.08753941
NSUN4	null	NSUN4	NOL1/NOP2/Sun domain family, member 4	0.08752637
C1ORF131	null	C1ORF131	chromosome 1 open reading frame 131	0.087457165
ABI3	null	ABI3	ABI gene family, member 3	0.087424956
FAS	null	FAS	Fas (TNF receptor superfamily, member 6)	0.08738676
UBE2J1	null	UBE2J1	ubiquitin-conjugating enzyme E2, J1 (UBC6 homolog, yeast)	0.08734298
COBLL1	null	COBLL1	COBL-like 1	0.08732202
LOC643985	null	null	null	0.08732154
RORC	null	RORC	RAR-related orphan receptor C	0.08724883
CUL4A	null	CUL4A	cullin 4A	0.08722163
LOC723972	null	LOC723972	-	0.08717399
TRIM8	null	TRIM8	tripartite motif-containing 8	0.087062724
CD83	null	CD83	CD83 molecule	0.0870412
SDHAF2	null	null	null	0.0870324
ZNF544	null	ZNF544	zinc finger protein 544	0.087000504
YAP1	null	YAP1	Yes-associated protein 1, 65kDa	0.086957015
ZC3H3	null	ZC3H3	zinc finger CCCH-type containing 3	0.08694909
NKRF	null	NKRF	NF-kappaB repressing factor	0.08692576
SNRPD1	null	SNRPD1	small nuclear ribonucleoprotein D1 polypeptide 16kDa	0.086910754
SMARCE1	null	SMARCE1	SWI/SNF related, matrix associated, actin dependent regulator of chromatin, subfamily e, member 1	0.086816184
C17ORF97	null	null	null	0.08681081
LARS	null	LARS	leucyl-tRNA synthetase	0.086803585
ATXN7L2	null	ATXN7L2	ataxin 7-like 2	0.08677779
ALG3	null	ALG3	asparagine-linked glycosylation 3 homolog (S. cerevisiae, alpha-1,3-mannosyltransferase)	0.08675595
KANK1	null	null	null	0.086752996
SRA1	null	SRA1	steroid receptor RNA activator 1	0.0865565
MBP	null	MBP	myelin basic protein	0.08651052
CLEC4F	null	CLEC4F	C-type lectin domain family 4, member F	0.086505204
NARG1	null	NARG1	NMDA receptor regulated 1	0.08637677
C21ORF51	null	C21ORF51	chromosome 21 open reading frame 51	0.0863686
U1SNRNPBP	null	U1SNRNPBP	-	0.08625339
ABLIM1	null	ABLIM1	actin binding LIM protein 1	0.08623255
ZNF187	null	ZNF187	zinc finger protein 187	0.086185165
HMHB1	null	HMHB1	histocompatibility (minor) HB-1	0.086140364
LANCL2	null	LANCL2	LanC lantibiotic synthetase component C-like 2 (bacterial)	0.08612811
RBBP4	null	RBBP4	retinoblastoma binding protein 4	0.08611291
FKBP11	null	FKBP11	FK506 binding protein 11, 19 kDa	0.086103104
NFXL1	null	NFXL1	nuclear transcription factor, X-box binding-like 1	0.08610106
TOMM40	null	TOMM40	translocase of outer mitochondrial membrane 40 homolog (yeast)	0.08609014
FGD2	null	FGD2	FYVE, RhoGEF and PH domain containing 2	0.08594323
CDC23	null	CDC23	CDC23 (cell division cycle 23, yeast, homolog)	0.08594238
MCM2	null	MCM2	MCM2 minichromosome maintenance deficient 2, mitotin (S. cerevisiae)	0.085898586
PLEKHF1	null	PLEKHF1	pleckstrin homology domain containing, family F (with FYVE domain) member 1	0.0858809
NRCAM	null	NRCAM	neuronal cell adhesion molecule	0.085831754
TRMT11	null	null	null	0.085789725
ZMYM4	null	ZMYM4	zinc finger, MYM-type 4	0.08575673
NUFIP1	null	NUFIP1	nuclear fragile X mental retardation protein interacting protein 1	0.085727155
JMJD8	null	null	null	0.085715316
MCPH1	null	MCPH1	microcephaly, primary autosomal recessive 1	0.0856541
MANEAL	null	MANEAL	mannosidase, endo-alpha-like	0.08564543
CMAH	null	CMAH	cytidine monophosphate-N-acetylneuraminic acid hydroxylase (CMP-N-acetylneuraminate monooxygenase)	0.085625075
AKAP7	null	AKAP7	A kinase (PRKA) anchor protein 7	0.08557781
SETDB1	null	SETDB1	SET domain, bifurcated 1	0.08555777
PPM1F	null	PPM1F	protein phosphatase 1F (PP2C domain containing)	0.08553358
OTUD4	null	OTUD4	OTU domain containing 4	0.08552392
EEF1E1	null	EEF1E1	eukaryotic translation elongation factor 1 epsilon 1	0.08551375
PSMA2	null	PSMA2	proteasome (prosome, macropain) subunit, alpha type, 2	0.08550238
LYST	null	LYST	lysosomal trafficking regulator	0.08547998
PRMT5	null	PRMT5	protein arginine methyltransferase 5	0.08546751
PCGF2	null	PCGF2	polycomb group ring finger 2	0.08543585
TICAM1	null	TICAM1	toll-like receptor adaptor molecule 1	0.08538672
TSR2	null	TSR2	TSR2, 20S rRNA accumulation, homolog (S. cerevisiae)	0.085247986
LOC441408	null	null	null	0.08522709
LOC652470	null	null	null	0.08519963
EXOSC9	null	EXOSC9	exosome component 9	0.085197434
PCOLCE2	null	PCOLCE2	procollagen C-endopeptidase enhancer 2	0.08513684
LOC652685	null	null	null	0.08506015
TRPM6	null	TRPM6	transient receptor potential cation channel, subfamily M, member 6	0.08504992
EIF2S2	null	EIF2S2	eukaryotic translation initiation factor 2, subunit 2 beta, 38kDa	0.08502271
GOLT1B	null	GOLT1B	golgi transport 1 homolog B (S. cerevisiae)	0.08496867
TOR3A	null	TOR3A	torsin family 3, member A	0.08487796
NIPAL4	null	null	null	0.084828824
NOL11	null	NOL11	nucleolar protein 11	0.0847366
SHROOM2	null	SHROOM2	shroom family member 2	0.084677994
SNRNP35	null	null	null	0.08463236
DAZAP1	null	DAZAP1	DAZ associated protein 1	0.084592514
C13ORF25	null	C13ORF25	chromosome 13 open reading frame 25	0.084494874
DNAJC7	null	DNAJC7	DnaJ (Hsp40) homolog, subfamily C, member 7	0.08444931
CARD11	null	CARD11	caspase recruitment domain family, member 11	0.08441793
KLHL23	null	KLHL23	kelch-like 23 (Drosophila)	0.084411405
RPIA	null	RPIA	ribose 5-phosphate isomerase A (ribose 5-phosphate epimerase)	0.0844111
MLLT10	null	MLLT10	myeloid/lymphoid or mixed-lineage leukemia (trithorax homolog, Drosophila); translocated to, 10	0.08439048
MKI67IP	null	MKI67IP	MKI67 (FHA domain) interacting nucleolar phosphoprotein	0.08437945
WDR18	null	WDR18	WD repeat domain 18	0.0842917
C16ORF35	null	C16ORF35	chromosome 16 open reading frame 35	0.08428116
ZNF32	null	ZNF32	zinc finger protein 32	0.08425756
RAB7L1	null	RAB7L1	RAB7, member RAS oncogene family-like 1	0.08417924
MRPL20	null	MRPL20	mitochondrial ribosomal protein L20	0.084111825
RTKN	null	RTKN	rhotekin	0.08410532
TRIM7	null	TRIM7	tripartite motif-containing 7	0.084077016
SP110	null	SP110	SP110 nuclear body protein	0.08391628
POLR1C	null	POLR1C	polymerase (RNA) I polypeptide C, 30kDa	0.08390795
PRNPIP	null	PRNPIP	prion protein interacting protein	0.08390646
LZTR1	null	LZTR1	leucine-zipper-like transcription regulator 1	0.08386457
LOC25845	null	LOC25845	-	0.083839014
LOC400214	null	LOC400214	-	0.083643
CD58	null	CD58	CD58 molecule	0.083562665
LOC652226	null	null	null	0.083559014
TMEM126B	null	TMEM126B	transmembrane protein 126B	0.08349554
RAD23B	null	RAD23B	RAD23 homolog B (S. cerevisiae)	0.08348149
TCEA3	null	TCEA3	transcription elongation factor A (SII), 3	0.08346902
C4ORF43	null	null	null	0.083436295
PHF5A	null	PHF5A	PHD finger protein 5A	0.0834175
C17ORF53	null	C17ORF53	chromosome 17 open reading frame 53	0.08336492
UBE2D2	null	UBE2D2	ubiquitin-conjugating enzyme E2D 2 (UBC4/5 homolog, yeast)	0.083333395
DKC1	null	DKC1	dyskeratosis congenita 1, dyskerin	0.08331829
SIPA1	null	SIPA1	signal-induced proliferation-associated gene 1	0.08329868
HSD3B7	null	HSD3B7	hydroxy-delta-5-steroid dehydrogenase, 3 beta- and steroid delta-isomerase 7	0.083293535
MAP3K4	null	MAP3K4	mitogen-activated protein kinase kinase kinase 4	0.08326187
ADRBK1	null	ADRBK1	adrenergic, beta, receptor kinase 1	0.08317964
ZNF576	null	ZNF576	zinc finger protein 576	0.0831484
KBTBD7	null	KBTBD7	kelch repeat and BTB (POZ) domain containing 7	0.083133
HIAT1	null	HIAT1	hippocampus abundant transcript 1	0.08312947
TRIM32	null	TRIM32	tripartite motif-containing 32	0.08311799
CD5	null	CD5	CD5 molecule	0.08296488
THUMPD1	null	THUMPD1	THUMP domain containing 1	0.082961
DCTN4	null	DCTN4	dynactin 4 (p62)	0.08282593
DNASE2	null	DNASE2	deoxyribonuclease II, lysosomal	0.08276384
OSBP2	null	OSBP2	oxysterol binding protein 2	0.082527064
AEBP2	null	AEBP2	AE binding protein 2	0.082334876
TRPC3	null	TRPC3	transient receptor potential cation channel, subfamily C, member 3	0.08227477
MAPK3	null	MAPK3	mitogen-activated protein kinase 3	0.08227063
CTDSP1	null	CTDSP1	CTD (carboxy-terminal domain, RNA polymerase II, polypeptide A) small phosphatase 1	0.08224033
C10ORF35	null	C10ORF35	chromosome 10 open reading frame 35	0.08220118
LOC100133312	null	null	null	0.08217174
KIAA0831	null	KIAA0831	KIAA0831	0.082107216
CIITA	null	CIITA	class II, major histocompatibility complex, transactivator	0.08209331
RFXAP	null	RFXAP	regulatory factor X-associated protein	0.08205381
TRERF1	null	TRERF1	transcriptional regulating factor 1	0.0819911
C11ORF75	null	C11ORF75	chromosome 11 open reading frame 75	0.08198838
NUP205	null	NUP205	nucleoporin 205kDa	0.08195667
DBNDD2	null	DBNDD2	dysbindin (dystrobrevin binding protein 1) domain containing 2	0.081910685
MRPL3	null	MRPL3	mitochondrial ribosomal protein L3	0.08190449
HDDC2	null	HDDC2	HD domain containing 2	0.08186256
IQCC	null	IQCC	IQ motif containing C	0.081845805
RP9	null	RP9	retinitis pigmentosa 9 (autosomal dominant)	0.08173463
FLJ46010	null	FLJ46010	-	0.08168578
MTX1	null	MTX1	metaxin 1	0.08161072
CD59	null	CD59	CD59 molecule, complement regulatory protein	0.08155767
DEPDC1	null	DEPDC1	DEP domain containing 1	0.08135318
C9ORF21	null	C9ORF21	chromosome 9 open reading frame 21	0.08134368
IPO11	null	IPO11	importin 11	0.0813408
SCG5	null	SCG5	secretogranin V (7B2 protein)	0.0813328
C15ORF44	null	C15ORF44	chromosome 15 open reading frame 44	0.08129959
PEMT	null	PEMT	phosphatidylethanolamine N-methyltransferase	0.0812371
NR3C1	null	NR3C1	nuclear receptor subfamily 3, group C, member 1 (glucocorticoid receptor)	0.08111897
DOCK10	null	DOCK10	dedicator of cytokinesis 10	0.08105424
IKZF4	null	IKZF4	IKAROS family zinc finger 4 (Eos)	0.081027396
C20ORF20	null	C20ORF20	chromosome 20 open reading frame 20	0.08101689
RPL36A	null	RPL36A	ribosomal protein L36a	0.08097705
UBE2E2	null	UBE2E2	ubiquitin-conjugating enzyme E2E 2 (UBC4/5 homolog, yeast)	0.08094896
MYOF	null	null	null	0.080937065
EPR1	null	EPR1	effector cell peptidase receptor 1	0.08091141
EXOSC2	null	EXOSC2	exosome component 2	0.08088168
FAM50B	null	FAM50B	family with sequence similarity 50, member B	0.08078029
PIGU	null	null	null	0.08076995
DNAJC17	null	DNAJC17	DnaJ (Hsp40) homolog, subfamily C, member 17	0.08076126
SLC35B4	null	SLC35B4	solute carrier family 35, member B4	0.08073757
LOC653496	null	null	null	0.08071232
NCLN	null	NCLN	nicalin homolog (zebrafish)	0.08069263
USP24	null	USP24	ubiquitin specific peptidase 24	0.080692224
AASDHPPT	null	AASDHPPT	aminoadipate-semialdehyde dehydrogenase-phosphopantetheinyl transferase	0.08068835
MTIF2	null	MTIF2	mitochondrial translational initiation factor 2	0.08063759
ANGEL2	null	ANGEL2	angel homolog 2 (Drosophila)	0.08059888
C14ORF4	null	C14ORF4	chromosome 14 open reading frame 4	0.080573976
OCIAD2	null	OCIAD2	OCIA domain containing 2	0.08047353
C10ORF57	null	C10ORF57	chromosome 10 open reading frame 57	0.08047291
PIGB	null	PIGB	phosphatidylinositol glycan anchor biosynthesis, class B	0.080327526
GALC	null	GALC	galactosylceramidase	0.080304846
FUCA1	null	FUCA1	fucosidase, alpha-L- 1, tissue	0.080287136
ECHDC1	null	ECHDC1	enoyl Coenzyme A hydratase domain containing 1	0.080267325
DDX28	null	DDX28	DEAD (Asp-Glu-Ala-Asp) box polypeptide 28	0.08019899
MRPL32	null	MRPL32	mitochondrial ribosomal protein L32	0.08019171
LOC441484	null	LOC441484	-	0.08016965
PPP2R4	null	PPP2R4	protein phosphatase 2A, regulatory subunit B' (PR 53)	0.080134004
C14ORF131	null	C14ORF131	chromosome 14 open reading frame 131	0.080132805
HDGF	null	HDGF	hepatoma-derived growth factor (high-mobility group protein 1-like)	0.08010995
CSRP2BP	null	CSRP2BP	CSRP2 binding protein	0.08009554
C7ORF27	null	C7ORF27	chromosome 7 open reading frame 27	0.08007621
SNX10	null	SNX10	sorting nexin 10	0.08006732
ATP9A	null	ATP9A	ATPase, Class II, type 9A	0.07998507
CACNA1C	null	CACNA1C	calcium channel, voltage-dependent, L type, alpha 1C subunit	0.07995703
DCTD	null	DCTD	dCMP deaminase	0.07993654
PTBP2	null	PTBP2	polypyrimidine tract binding protein 2	0.07990603
C9ORF6	null	C9ORF6	chromosome 9 open reading frame 6	0.07982516
PARP12	null	PARP12	poly (ADP-ribose) polymerase family, member 12	0.07974269
DPP4	null	DPP4	dipeptidyl-peptidase 4 (CD26, adenosine deaminase complexing protein 2)	0.07971118
NPM3	null	NPM3	nucleophosmin/nucleoplasmin, 3	0.079589374
GPR116	null	GPR116	G protein-coupled receptor 116	0.07958797
EPSTI1	null	EPSTI1	epithelial stromal interaction 1 (breast)	0.079570875
HOMO SAPIENS CLONE T	null	null	null	0.07951369
GLT25D1	null	GLT25D1	glycosyltransferase 25 domain containing 1	0.07949592
MBNL2	null	MBNL2	muscleblind-like 2 (Drosophila)	0.07945913
RARRES3	null	RARRES3	retinoic acid receptor responder (tazarotene induced) 3	0.07939615
LOC728457	null	LOC728457	-	0.07938626
ERICH1	null	ERICH1	glutamate-rich 1	0.079376385
C9ORF30	null	C9ORF30	chromosome 9 open reading frame 30	0.07935111
ADAT2	null	null	null	0.07931697
DPP7	null	DPP7	dipeptidyl-peptidase 7	0.0793001
AMMECR1L	null	null	null	0.07927423
CCDC76	null	CCDC76	coiled-coil domain containing 76	0.07926405
NOB1	null	NOB1	NIN1/RPN12 binding protein 1 homolog (S. cerevisiae)	0.07920663
CENPF	null	CENPF	centromere protein F, 350/400ka (mitosin)	0.079164416
CSNK1G1	null	CSNK1G1	casein kinase 1, gamma 1	0.07915119
IMPDH1	null	IMPDH1	IMP (inosine monophosphate) dehydrogenase 1	0.079038896
CRYZ	null	CRYZ	crystallin, zeta (quinone reductase)	0.078974575
PLCXD1	null	PLCXD1	phosphatidylinositol-specific phospholipase C, X domain containing 1	0.07894532
CCDC16	null	CCDC16	coiled-coil domain containing 16	0.078859024
TFB2M	null	TFB2M	transcription factor B2, mitochondrial	0.07885776
LOC644617	null	LOC644617	-	0.07880353
CSTF2T	null	CSTF2T	cleavage stimulation factor, 3' pre-RNA, subunit 2, 64kDa, tau variant	0.07877455
MSI2	null	MSI2	musashi homolog 2 (Drosophila)	0.07877268
FASTKD3	null	FASTKD3	FAST kinase domains 3	0.07864514
TNFRSF21	null	TNFRSF21	tumor necrosis factor receptor superfamily, member 21	0.07859542
UTP23	null	null	null	0.07859416
LOC100128460	null	null	null	0.07854035
LOC643550	null	LOC643550	-	0.0785198
GPAM	null	GPAM	glycerol-3-phosphate acyltransferase, mitochondrial	0.078490935
GSG2	null	GSG2	germ cell associated 2 (haspin)	0.07848449
C19ORF44	null	C19ORF44	chromosome 19 open reading frame 44	0.078473985
FGG	null	FGG	fibrinogen gamma chain	0.07846613
SP1	null	SP1	Sp1 transcription factor	0.07843449
SETMAR	null	SETMAR	SET domain and mariner transposase fusion gene	0.07842564
MRPS12	null	MRPS12	mitochondrial ribosomal protein S12	0.07841791
CUEDC1	null	CUEDC1	CUE domain containing 1	0.078374855
CCDC66	null	CCDC66	coiled-coil domain containing 66	0.07831767
SH3RF2	null	SH3RF2	SH3 domain containing ring finger 2	0.078278065
EXOSC8	null	EXOSC8	exosome component 8	0.0782419
STK36	null	STK36	serine/threonine kinase 36 (fused homolog, Drosophila)	0.07822115
GRWD1	null	GRWD1	glutamate-rich WD repeat containing 1	0.078190885
GYPC	null	GYPC	glycophorin C (Gerbich blood group)	0.07815728
TCF12	null	TCF12	transcription factor 12 (HTF4, helix-loop-helix transcription factors 4)	0.078151144
CLDN22	null	CLDN22	claudin 22	0.07814209
UTP18	null	UTP18	UTP18, small subunit (SSU) processome component, homolog (yeast)	0.07792862
PON2	null	PON2	paraoxonase 2	0.07785897
ZDHHC9	null	ZDHHC9	zinc finger, DHHC-type containing 9	0.07779348
CHURC1	null	CHURC1	churchill domain containing 1	0.07779298
CD226	null	CD226	CD226 molecule	0.07778505
IRX3	null	IRX3	iroquois homeobox protein 3	0.07777265
C11ORF58	null	C11ORF58	chromosome 11 open reading frame 58	0.07775805
DDX18	null	DDX18	DEAD (Asp-Glu-Ala-Asp) box polypeptide 18	0.07769391
DDX47	null	DDX47	DEAD (Asp-Glu-Ala-Asp) box polypeptide 47	0.077681206
DNAJC2	null	null	null	0.07767905
ASTE1	null	ASTE1	asteroid homolog 1 (Drosophila)	0.07760705
ATP6V1C1	null	ATP6V1C1	ATPase, H+ transporting, lysosomal 42kDa, V1 subunit C1	0.07756659
NPEPL1	null	NPEPL1	aminopeptidase-like 1	0.07755025
MRPS18A	null	MRPS18A	mitochondrial ribosomal protein S18A	0.07750798
PVRIG	null	PVRIG	poliovirus receptor related immunoglobulin domain containing	0.07735859
L3MBTL2	null	L3MBTL2	l(3)mbt-like 2 (Drosophila)	0.077285096
LRRC49	null	LRRC49	leucine rich repeat containing 49	0.077206634
FZD6	null	FZD6	frizzled homolog 6 (Drosophila)	0.077135645
PPFIBP2	null	PPFIBP2	PTPRF interacting protein, binding protein 2 (liprin beta 2)	0.07710736
FAM72D	null	null	null	0.0770973
ZNF202	null	ZNF202	zinc finger protein 202	0.077078104
URG4	null	URG4	-	0.07707213
KIAA1826	null	KIAA1826	KIAA1826	0.07680764
MGLL	null	MGLL	monoglyceride lipase	0.07680356
BLMH	null	BLMH	bleomycin hydrolase	0.07672166
DHX15	null	DHX15	DEAH (Asp-Glu-Ala-His) box polypeptide 15	0.0765144
ABL1	null	ABL1	v-abl Abelson murine leukemia viral oncogene homolog 1	0.07648626
PLIN2	null	null	null	0.07640714
FTSJ1	null	FTSJ1	FtsJ homolog 1 (E. coli)	0.0763526
MRPS16	null	MRPS16	mitochondrial ribosomal protein S16	0.07629898
IRF2BP2	null	IRF2BP2	interferon regulatory factor 2 binding protein 2	0.076276
DARS2	null	DARS2	aspartyl-tRNA synthetase 2 (mitochondrial)	0.07622564
TYSND1	null	TYSND1	trypsin domain containing 1	0.076220006
PCGF6	null	PCGF6	polycomb group ring finger 6	0.076126434
C9ORF23	null	C9ORF23	chromosome 9 open reading frame 23	0.076076105
PARP2	null	PARP2	poly (ADP-ribose) polymerase family, member 2	0.07606472
ZCRB1	null	ZCRB1	zinc finger CCHC-type and RNA binding motif 1	0.07601505
ZW10	null	ZW10	ZW10, kinetochore associated, homolog (Drosophila)	0.07599727
MCM10	null	MCM10	MCM10 minichromosome maintenance deficient 10 (S. cerevisiae)	0.075986594
KIAA0020	null	KIAA0020	KIAA0020	0.07590569
CAMSAP1L1	null	CAMSAP1L1	calmodulin regulated spectrin-associated protein 1-like 1	0.07590417
SNORA84	null	null	null	0.07590408
RPUSD4	null	RPUSD4	RNA pseudouridylate synthase domain containing 4	0.075884484
OTUD6B	null	OTUD6B	OTU domain containing 6B	0.07587383
FAM72A	null	FAM72A	family with sequence similarity 72, member A	0.07586125
TMEM163	null	TMEM163	transmembrane protein 163	0.07578841
LOC729799	null	LOC729799	-	0.07572988
TSPAN4	null	TSPAN4	tetraspanin 4	0.07570045
BTN3A1	null	BTN3A1	butyrophilin, subfamily 3, member A1	0.07568824
HPS6	null	HPS6	Hermansky-Pudlak syndrome 6	0.075686686
FAM164C	null	null	null	0.07565742
SEPT5	null	SEPT5	septin 5	0.07564345
SEC31B	null	SEC31B	SEC31 homolog B (S. cerevisiae)	0.07558311
DNAJA3	null	DNAJA3	DnaJ (Hsp40) homolog, subfamily A, member 3	0.075554766
ADCY3	null	ADCY3	adenylate cyclase 3	0.07547328
MTMR2	null	MTMR2	myotubularin related protein 2	0.07546446
KLF9	null	KLF9	Kruppel-like factor 9	0.075417295
ITPR3	null	ITPR3	inositol 1,4,5-triphosphate receptor, type 3	0.07526526
ZDHHC8	null	ZDHHC8	zinc finger, DHHC-type containing 8	0.07525703
REXO4	null	REXO4	REX4, RNA exonuclease 4 homolog (S. cerevisiae)	0.07524752
TNFSF12	null	TNFSF12	tumor necrosis factor (ligand) superfamily, member 12	0.075180665
FLJ22447	null	FLJ22447	-	0.07511166
CPSF2	null	CPSF2	cleavage and polyadenylation specific factor 2, 100kDa	0.07510506
PAXIP1	null	PAXIP1	PAX interacting (with transcription-activation domain) protein 1	0.07508669
TNPO2	null	TNPO2	transportin 2 (importin 3, karyopherin beta 2b)	0.07507301
ASB7	null	ASB7	ankyrin repeat and SOCS box-containing 7	0.075048834
GRM8	null	GRM8	glutamate receptor, metabotropic 8	0.07499266
CHMP6	null	CHMP6	chromatin modifying protein 6	0.07493757
C5ORF44	null	null	null	0.074933484
CREB5	null	CREB5	cAMP responsive element binding protein 5	0.07492646
MED9	null	MED9	mediator of RNA polymerase II transcription, subunit 9 homolog (S. cerevisiae)	0.07490365
HDAC4	null	HDAC4	histone deacetylase 4	0.07487525
CD3D	null	CD3D	CD3d molecule, delta (CD3-TCR complex)	0.07483747
R3HCC1	null	R3HCC1	R3H domain and coiled-coil containing 1	0.074820854
SLC37A1	null	SLC37A1	solute carrier family 37 (glycerol-3-phosphate transporter), member 1	0.07478775
DOK2	null	DOK2	docking protein 2, 56kDa	0.074763864
MTRF1	null	MTRF1	mitochondrial translational release factor 1	0.07476141
HSPBAP1	null	HSPBAP1	HSPB (heat shock 27kDa) associated protein 1	0.07472052
C14ORF72	null	C14ORF72	chromosome 14 open reading frame 72	0.074688
HOXC8	null	HOXC8	homeobox C8	0.07468558
DA371742 BRTHA2 HOMO	null	null	null	0.07468157
LOC100133328	null	null	null	0.074628085
LEF1	null	LEF1	lymphoid enhancer-binding factor 1	0.07457122
UBE2C	null	UBE2C	ubiquitin-conjugating enzyme E2C	0.0745498
HSD17B7P2	null	HSD17B7P2	hydroxysteroid (17-beta) dehydrogenase 7 pseudogene 2	0.07454296
AHSA2	null	AHSA2	AHA1, activator of heat shock 90kDa protein ATPase homolog 2 (yeast)	0.07452768
PCGF1	null	PCGF1	polycomb group ring finger 1	0.07448146
TRMT61A	null	null	null	0.07445154
C3ORF59	null	C3ORF59	chromosome 3 open reading frame 59	0.0743991
EMP3	null	EMP3	epithelial membrane protein 3	0.0743955
KIR2DL5A	null	KIR2DL5A	killer cell immunoglobulin-like receptor, two domains, long cytoplasmic tail, 5A	0.074319296
SDCCAG3	null	SDCCAG3	serologically defined colon cancer antigen 3	0.074305765
TRAF3IP3	null	TRAF3IP3	TRAF3 interacting protein 3	0.07418354
FAM156A	null	null	null	0.074082494
KCNIP3	null	KCNIP3	Kv channel interacting protein 3, calsenilin	0.07407495
ARID5B	null	ARID5B	AT rich interactive domain 5B (MRF1-like)	0.07404953
SUPV3L1	null	SUPV3L1	suppressor of var1, 3-like 1 (S. cerevisiae)	0.07404838
B3GNT6	null	B3GNT6	UDP-GlcNAc:betaGal beta-1,3-N-acetylglucosaminyltransferase 6 (core 3 synthase)	0.074035086
LOC201725	null	LOC201725	-	0.074031554
ZNF586	null	ZNF586	zinc finger protein 586	0.07402622
KDELC2	null	KDELC2	KDEL (Lys-Asp-Glu-Leu) containing 2	0.074019276
NUDCD1	null	NUDCD1	NudC domain containing 1	0.07396395
RTP4	null	RTP4	receptor transporter protein 4	0.073960446
MAPK13	null	MAPK13	mitogen-activated protein kinase 13	0.07391951
SF3B3	null	SF3B3	splicing factor 3b, subunit 3, 130kDa	0.07388474
CLECL1	null	null	null	0.073833026
MTBP	null	MTBP	Mdm2, transformed 3T3 cell double minute 2, p53 binding protein (mouse) binding protein, 104kDa	0.07382963
LETM1	null	LETM1	leucine zipper-EF-hand containing transmembrane protein 1	0.07379078
WDR51A	null	WDR51A	WD repeat domain 51A	0.073776215
C8ORF38	null	C8ORF38	chromosome 8 open reading frame 38	0.07374737
DCPS	null	DCPS	decapping enzyme, scavenger	0.0737444
INTS9	null	null	null	0.07373709
ARHGEF10	null	ARHGEF10	Rho guanine nucleotide exchange factor (GEF) 10	0.073688194
ZNF7	null	ZNF7	zinc finger protein 7	0.07365833
KIAA1333	null	KIAA1333	KIAA1333	0.073645554
IL1RAP	null	IL1RAP	interleukin 1 receptor accessory protein	0.07364278
IBTK	null	IBTK	inhibitor of Bruton agammaglobulinemia tyrosine kinase	0.07363909
C12ORF31	null	C12ORF31	chromosome 12 open reading frame 31	0.07362911
GPR132	null	GPR132	G protein-coupled receptor 132	0.073616065
ITGA4	null	ITGA4	integrin, alpha 4 (antigen CD49D, alpha 4 subunit of VLA-4 receptor)	0.073534936
ANP32A	null	ANP32A	acidic (leucine-rich) nuclear phosphoprotein 32 family, member A	0.07352454
CWF19L1	null	CWF19L1	CWF19-like 1, cell cycle control (S. pombe)	0.07352226
ASPSCR1	null	ASPSCR1	alveolar soft part sarcoma chromosome region, candidate 1	0.07348246
TTF2	null	TTF2	transcription termination factor, RNA polymerase II	0.07345314
UBE2L3	null	UBE2L3	ubiquitin-conjugating enzyme E2L 3	0.07345313
TSN	null	TSN	translin	0.073431715
NSFL1C	null	NSFL1C	NSFL1 (p97) cofactor (p47)	0.07343054
COMT	null	COMT	catechol-O-methyltransferase	0.07339067
RNF44	null	RNF44	ring finger protein 44	0.07335499
TMEM168	null	TMEM168	transmembrane protein 168	0.0733528
BTN3A3	null	BTN3A3	butyrophilin, subfamily 3, member A3	0.073348485
ADNP	null	ADNP	activity-dependent neuroprotector	0.07329259
TXNRD2	null	TXNRD2	thioredoxin reductase 2	0.07327454
AFP	null	AFP	alpha-fetoprotein	0.0732561
LOC641710	null	null	null	0.07323826
CHST10	null	CHST10	carbohydrate sulfotransferase 10	0.073231645
MRRF	null	MRRF	mitochondrial ribosome recycling factor	0.073206365
PRKDC	null	PRKDC	protein kinase, DNA-activated, catalytic polypeptide	0.07315328
ZFYVE20	null	ZFYVE20	zinc finger, FYVE domain containing 20	0.07308219
UBR5	null	null	null	0.07303207
GTF2I	null	GTF2I	general transcription factor II, i	0.07295391
ZNF358	null	ZNF358	zinc finger protein 358	0.072916895
ATP6V0A4	null	ATP6V0A4	ATPase, H+ transporting, lysosomal V0 subunit a4	0.072880864
ALOX5AP	null	ALOX5AP	arachidonate 5-lipoxygenase-activating protein	0.072802305
ST6GAL1	null	ST6GAL1	ST6 beta-galactosamide alpha-2,6-sialyltranferase 1	0.07279119
TCF4	null	TCF4	transcription factor 4	0.07277143
CD6	null	CD6	CD6 molecule	0.0727708
TM6SF1	null	TM6SF1	transmembrane 6 superfamily member 1	0.07275545
RPRD1B	null	null	null	0.07273179
C12ORF47	null	C12ORF47	chromosome 12 open reading frame 47	0.07271843
LOC646044	null	LOC646044	-	0.072636835
GTF2H1	null	GTF2H1	general transcription factor IIH, polypeptide 1, 62kDa	0.07261859
NSMCE1	null	NSMCE1	non-SMC element 1 homolog (S. cerevisiae)	0.072552755
LOC100132287	null	null	null	0.07246213
XBP1	null	XBP1	X-box binding protein 1	0.07235689
DBNDD1	null	DBNDD1	dysbindin (dystrobrevin binding protein 1) domain containing 1	0.07234411
DIXDC1	null	DIXDC1	DIX domain containing 1	0.07233562
B3GNT1	null	B3GNT1	UDP-GlcNAc:betaGal beta-1,3-N-acetylglucosaminyltransferase 1	0.07233147
LOC729446	null	LOC729446	-	0.07232108
ITPRIPL2	null	null	null	0.07230609
UBAC2	null	null	null	0.07228717
UBE2L6	null	UBE2L6	ubiquitin-conjugating enzyme E2L 6	0.07227538
TLK1	null	TLK1	tousled-like kinase 1	0.072255924
ZFP91	null	ZFP91	zinc finger protein 91 homolog (mouse)	0.072249964
C16ORF48	null	C16ORF48	chromosome 16 open reading frame 48	0.0722264
BUD13	null	BUD13	BUD13 homolog (yeast)	0.072207585
MRPS25	null	MRPS25	mitochondrial ribosomal protein S25	0.072179966
BIVM	null	BIVM	basic, immunoglobulin-like variable motif containing	0.07216256
DDN	null	DDN	dendrin	0.07209574
LOC645236	null	null	null	0.072090104
MYL6B	null	MYL6B	myosin, light chain 6B, alkali, smooth muscle and non-muscle	0.07203712
MOBKL2B	null	MOBKL2B	MOB1, Mps One Binder kinase activator-like 2B (yeast)	0.07199656
PLCL2	null	PLCL2	phospholipase C-like 2	0.07194748
FCGR2A	null	FCGR2A	Fc fragment of IgG, low affinity IIa, receptor (CD32)	0.071931615
NG10C11.S1 NCI_CGAP_	null	null	null	0.07186578
BMI1	null	BMI1	B lymphoma Mo-MLV insertion region (mouse)	0.071824715
ERLIN2	null	null	null	0.071812615
UBE2E1	null	UBE2E1	ubiquitin-conjugating enzyme E2E 1 (UBC4/5 homolog, yeast)	0.07178172
C17ORF71	null	C17ORF71	chromosome 17 open reading frame 71	0.07177634
MCM7	null	MCM7	MCM7 minichromosome maintenance deficient 7 (S. cerevisiae)	0.071694985
VAMP8	null	VAMP8	vesicle-associated membrane protein 8 (endobrevin)	0.07163337
USPL1	null	USPL1	ubiquitin specific peptidase like 1	0.07162712
LOC650369	null	LOC650369	-	0.071583174
TTLL11	null	TTLL11	tubulin tyrosine ligase-like family, member 11	0.071570165
CDK6	null	CDK6	cyclin-dependent kinase 6	0.071533985
ERGIC2	null	ERGIC2	ERGIC and golgi 2	0.07147341
PDIK1L	null	PDIK1L	PDLIM1 interacting kinase 1 like	0.071443826
RPF2	null	null	null	0.07142229
SPC25	null	null	null	0.0714211
SLC25A22	null	SLC25A22	solute carrier family 25 (mitochondrial carrier: glutamate), member 22	0.07140546
LPP	null	LPP	LIM domain containing preferred translocation partner in lipoma	0.07138869
LOC147727	null	LOC147727	-	0.07135523
SLC25A12	null	SLC25A12	solute carrier family 25 (mitochondrial carrier, Aralar), member 12	0.07129255
PSRC1	null	PSRC1	proline/serine-rich coiled-coil 1	0.07120179
HUS1B	null	HUS1B	HUS1 checkpoint homolog b (S. pombe)	0.07111283
SLC38A5	null	SLC38A5	solute carrier family 38, member 5	0.07107158
RBBP9	null	RBBP9	retinoblastoma binding protein 9	0.07096811
FNTB	null	FNTB	farnesyltransferase, CAAX box, beta	0.07096176
SLC7A6	null	SLC7A6	solute carrier family 7 (cationic amino acid transporter, y+ system), member 6	0.07092465
CLPP	null	CLPP	ClpP caseinolytic peptidase, ATP-dependent, proteolytic subunit homolog (E. coli)	0.070921846
KIAA1147	null	KIAA1147	KIAA1147	0.07091543
HCCS	null	HCCS	holocytochrome c synthase (cytochrome c heme-lyase)	0.07090314
ADAR	null	ADAR	adenosine deaminase, RNA-specific	0.070833124
RNF145	null	RNF145	ring finger protein 145	0.070806295
CLDN15	null	CLDN15	claudin 15	0.07079739
NAT5	null	NAT5	N-acetyltransferase 5	0.070690386
CDK2AP1	null	CDK2AP1	CDK2-associated protein 1	0.07068013
FANCI	null	FANCI	Fanconi anemia, complementation group I	0.070669204
HMBS	null	HMBS	hydroxymethylbilane synthase	0.0706438
TAP1	null	TAP1	transporter 1, ATP-binding cassette, sub-family B (MDR/TAP)	0.07060413
TMEM209	null	null	null	0.07060034
ABCE1	null	ABCE1	ATP-binding cassette, sub-family E (OABP), member 1	0.07051075
ZNF507	null	ZNF507	zinc finger protein 507	0.07046165
IER3IP1	null	IER3IP1	immediate early response 3 interacting protein 1	0.07043843
HLA-DRB3	null	HLA-DRB3	major histocompatibility complex, class II, DR beta 3	0.070427045
MGC4677	null	MGC4677	-	0.07038365
STC1	null	STC1	stanniocalcin 1	0.07028083
MRPS15	null	MRPS15	mitochondrial ribosomal protein S15	0.07027379
CNKSR3	null	CNKSR3	CNKSR family member 3	0.07025617
ERI3	null	null	null	0.07024862
FAM65A	null	FAM65A	family with sequence similarity 65, member A	0.070200875
TTC32	null	TTC32	tetratricopeptide repeat domain 32	0.07019106
BANP	null	BANP	BTG3 associated nuclear protein	0.070169404
LOC649169	null	LOC649169	-	0.07016852
KIAA1285	null	null	null	0.070163675
PRR17	null	PRR17	proline rich 17	0.07015747
FADD	null	FADD	Fas (TNFRSF6)-associated via death domain	0.07015506
SEPT3	null	SEPT3	septin 3	0.070113696
NXT2	null	NXT2	nuclear transport factor 2-like export factor 2	0.07007802
SASS6	null	SASS6	spindle assembly 6 homolog (C. elegans)	0.070077285
PDSS1	null	PDSS1	prenyl (decaprenyl) diphosphate synthase, subunit 1	0.07006314
HAX1	null	HAX1	HCLS1 associated protein X-1	0.0700231
NCOA6	null	NCOA6	nuclear receptor coactivator 6	0.06999354
RCCD1	null	RCCD1	RCC1 domain containing 1	0.06994155
PLEKHA7	null	PLEKHA7	pleckstrin homology domain containing, family A member 7	0.069915496
MRPL46	null	MRPL46	mitochondrial ribosomal protein L46	0.06987301
SEMA4C	null	SEMA4C	sema domain, immunoglobulin domain (Ig), transmembrane domain (TM) and short cytoplasmic domain, (semaphorin) 4C	0.06982608
UROD	null	UROD	uroporphyrinogen decarboxylase	0.06966619
POPDC3	null	POPDC3	popeye domain containing 3	0.06965212
SLC45A3	null	SLC45A3	solute carrier family 45, member 3	0.06963426
B4GALT5	null	B4GALT5	UDP-Gal:betaGlcNAc beta 1,4- galactosyltransferase, polypeptide 5	0.069545925
ARFGAP2	null	null	null	0.06947653
CECR5	null	CECR5	cat eye syndrome chromosome region, candidate 5	0.0694251
SERBP1	null	SERBP1	SERPINE1 mRNA binding protein 1	0.069400385
NGDN	null	NGDN	neuroguidin, EIF4E binding protein	0.06937824
CMTM3	null	CMTM3	CKLF-like MARVEL transmembrane domain containing 3	0.06926119
CCDC34	null	CCDC34	coiled-coil domain containing 34	0.06923814
CCR1	null	CCR1	chemokine (C-C motif) receptor 1	0.06922581
LRRK1	null	LRRK1	leucine-rich repeat kinase 1	0.06920981
HCG18	null	HCG18	HLA complex group 18	0.06918075
LOC375295	null	LOC375295	-	0.0691724
SCMH1	null	SCMH1	sex comb on midleg homolog 1 (Drosophila)	0.06911485
BX101503 NCI_CGAP_PR	null	null	null	0.069105186
SFMBT1	null	SFMBT1	Scm-like with four mbt domains 1	0.069079526
LEMD2	null	LEMD2	LEM domain containing 2	0.069040984
CCDC56	null	CCDC56	coiled-coil domain containing 56	0.06903545
FAM32A	null	FAM32A	family with sequence similarity 32, member A	0.06896075
SLFN13	null	SLFN13	schlafen family member 13	0.06885467
C17ORF67	null	C17ORF67	chromosome 17 open reading frame 67	0.06884164
TRNT1	null	TRNT1	tRNA nucleotidyl transferase, CCA-adding, 1	0.06882921
C22ORF27	null	C22ORF27	chromosome 22 open reading frame 27	0.068812445
CHD7	null	CHD7	chromodomain helicase DNA binding protein 7	0.0688081
ZNF484	null	ZNF484	zinc finger protein 484	0.06878219
SIAH1	null	SIAH1	seven in absentia homolog 1 (Drosophila)	0.06876536
SSU72	null	SSU72	SSU72 RNA polymerase II CTD phosphatase homolog (S. cerevisiae)	0.068760335
MEIS2	null	MEIS2	Meis1, myeloid ecotropic viral integration site 1 homolog 2 (mouse)	0.068752766
SLC26A11	null	SLC26A11	solute carrier family 26, member 11	0.068719365
FAM36A	null	FAM36A	family with sequence similarity 36, member A	0.0687129
CMBL	null	CMBL	carboxymethylenebutenolidase homolog (Pseudomonas)	0.06863143
LOC388796	null	LOC388796	-	0.06859748
C1ORF218	null	null	null	0.068568654
FUK	null	FUK	fucokinase	0.06854962
DIS3L	null	null	null	0.06854926
ABCA3	null	ABCA3	ATP-binding cassette, sub-family A (ABC1), member 3	0.06854904
SGIP1	null	SGIP1	SH3-domain GRB2-like (endophilin) interacting protein 1	0.0685416
SNAPC3	null	SNAPC3	small nuclear RNA activating complex, polypeptide 3, 50kDa	0.06851378
SPNS1	null	null	null	0.06850441
LOC647346	null	LOC647346	-	0.068458356
ZNF341	null	ZNF341	zinc finger protein 341	0.0684393
TMEM39A	null	TMEM39A	transmembrane protein 39A	0.068399794
PNMA3	null	PNMA3	paraneoplastic antigen MA3	0.06833532
CCR7	null	CCR7	chemokine (C-C motif) receptor 7	0.06831834
LOC644655	null	null	null	0.06826691
LOC644860	null	LOC644860	-	0.0682071
LZTFL1	null	LZTFL1	leucine zipper transcription factor-like 1	0.068148084
ZNF24	null	ZNF24	zinc finger protein 24	0.06814516
NR1D2	null	NR1D2	nuclear receptor subfamily 1, group D, member 2	0.068131775
LONRF3	null	LONRF3	LON peptidase N-terminal domain and ring finger 3	0.06811449
IL7	null	IL7	interleukin 7	0.06811331
INHBE	null	INHBE	inhibin, beta E	0.068112105
PPP2R2B	null	PPP2R2B	protein phosphatase 2 (formerly 2A), regulatory subunit B (PR 52), beta isoform	0.06807253
CD3EAP	null	CD3EAP	CD3e molecule, epsilon associated protein	0.06807019
KIR3DL2	null	KIR3DL2	killer cell immunoglobulin-like receptor, three domains, long cytoplasmic tail, 2	0.06803586
TMEM206	null	null	null	0.068034634
DNAJC10	null	DNAJC10	DnaJ (Hsp40) homolog, subfamily C, member 10	0.068021104
PRSS23	null	PRSS23	protease, serine, 23	0.06798141
LMNB2	null	LMNB2	lamin B2	0.06797208
GRAMD4	null	null	null	0.06796802
CYB5D1	null	CYB5D1	cytochrome b5 domain containing 1	0.06794654
UCK2	null	UCK2	uridine-cytidine kinase 2	0.06792348
E2F4	null	E2F4	E2F transcription factor 4, p107/p130-binding	0.06788586
SNUPN	null	SNUPN	snurportin 1	0.06785748
CEBPG	null	CEBPG	CCAAT/enhancer binding protein (C/EBP), gamma	0.06776499
RCADH5	null	null	null	0.06776058
RASGRP3	null	RASGRP3	RAS guanyl releasing protein 3 (calcium and DAG-regulated)	0.06773796
TSPAN17	null	TSPAN17	tetraspanin 17	0.06767745
LOC729608	null	LOC729608	-	0.06766119
ZMYND11	null	ZMYND11	zinc finger, MYND domain containing 11	0.06761562
PRPF38A	null	PRPF38A	PRP38 pre-mRNA processing factor 38 (yeast) domain containing A	0.067609586
EMR2	null	EMR2	egf-like module containing, mucin-like, hormone receptor-like 2	0.06749245
FKBP4	null	FKBP4	FK506 binding protein 4, 59kDa	0.06748931
CCT5	null	CCT5	chaperonin containing TCP1, subunit 5 (epsilon)	0.067479044
LRRC8D	null	LRRC8D	leucine rich repeat containing 8 family, member D	0.06740083
LOC649604	null	null	null	0.06732478
GTF3C3	null	GTF3C3	general transcription factor IIIC, polypeptide 3, 102kDa	0.06729125
HOMO SAPIENS CLONE 2	null	null	null	0.06724297
MRPL45	null	MRPL45	mitochondrial ribosomal protein L45	0.06720898
SVIL	null	SVIL	supervillin	0.06719199
ZNF480	null	ZNF480	zinc finger protein 480	0.06718596
ZBTB4	null	ZBTB4	zinc finger and BTB domain containing 4	0.06711518
RNASE6	null	RNASE6	ribonuclease, RNase A family, k6	0.067039624
UI-H-BI0P-ABM-A-01-0	null	null	null	0.06701187
FAM20B	null	FAM20B	family with sequence similarity 20, member B	0.06693646
DGKG	null	DGKG	diacylglycerol kinase, gamma 90kDa	0.06692085
AGENCOURT_14354957 N	null	null	null	0.06689829
IL1RL2	null	IL1RL2	interleukin 1 receptor-like 2	0.06684793
RG9MTD2	null	RG9MTD2	RNA (guanine-9-) methyltransferase domain containing 2	0.0668478
DUSP11	null	DUSP11	dual specificity phosphatase 11 (RNA/RNP complex 1-interacting)	0.066836625
LOC653820	null	LOC653820	-	0.066830225
C17ORF90	null	null	null	0.06677957
RFC1	null	RFC1	replication factor C (activator 1) 1, 145kDa	0.066766664
ATP6V1E2	null	ATP6V1E2	ATPase, H+ transporting, lysosomal 31kDa, V1 subunit E2	0.0667641
POLR1D	null	POLR1D	polymerase (RNA) I polypeptide D, 16kDa	0.06672025
YIPF6	null	YIPF6	Yip1 domain family, member 6	0.06663234
DNAJC30	null	null	null	0.0666073
FOXD4L1	null	FOXD4L1	forkhead box D4-like 1	0.06659744
PREI3	null	PREI3	preimplantation protein 3	0.066574655
C7ORF29	null	C7ORF29	chromosome 7 open reading frame 29	0.0665694
C17ORF85	null	C17ORF85	chromosome 17 open reading frame 85	0.06656539
CAPN1	null	CAPN1	calpain 1, (mu/I) large subunit	0.06651634
ASB13	null	ASB13	ankyrin repeat and SOCS box-containing 13	0.066497006
LOC732393	null	LOC732393	-	0.06648835
CCDC3	null	CCDC3	coiled-coil domain containing 3	0.06648525
GPATCH3	null	null	null	0.06647216
PSMG4	null	null	null	0.06646694
SSRP1	null	SSRP1	structure specific recognition protein 1	0.06640727
LOC644935	null	LOC644935	-	0.06638648
HNRNPH3	null	null	null	0.06633073
KIAA0194	null	KIAA0194	-	0.066262625
GPR55	null	GPR55	G protein-coupled receptor 55	0.06619583
NSMCE4A	null	null	null	0.06617029
POLE3	null	POLE3	polymerase (DNA directed), epsilon 3 (p17 subunit)	0.0661168
SUMF1	null	SUMF1	sulfatase modifying factor 1	0.06609126
PPIL3	null	PPIL3	peptidylprolyl isomerase (cyclophilin)-like 3	0.066038735
LPGAT1	null	LPGAT1	lysophosphatidylglycerol acyltransferase 1	0.066016875
PPCS	null	PPCS	phosphopantothenoylcysteine synthetase	0.06601099
MED6	null	MED6	mediator of RNA polymerase II transcription, subunit 6 homolog (S. cerevisiae)	0.065973334
RFX7	null	null	null	0.06597257
MGC52000	null	MGC52000	-	0.06594546
MRPL1	null	MRPL1	mitochondrial ribosomal protein L1	0.06594155
MCRS1	null	MCRS1	microspherule protein 1	0.06592049
TRIM68	null	TRIM68	tripartite motif-containing 68	0.06588844
BTBD6	null	BTBD6	BTB (POZ) domain containing 6	0.06587139
MTMR4	null	MTMR4	myotubularin related protein 4	0.06583334
CDC26	null	CDC26	cell division cycle 26	0.065800406
BX112399 SOARES_MULT	null	null	null	0.065755606
ZNF133	null	ZNF133	zinc finger protein 133	0.06572401
CCL20	null	CCL20	chemokine (C-C motif) ligand 20	0.0656938
TH1L	null	TH1L	TH1-like (Drosophila)	0.06551245
DKFZP686O24166	null	DKFZP686O24166	-	0.065464474
GVIN1	null	GVIN1	GTPase, very large interferon inducible 1	0.06544797
EDC4	null	EDC4	enhancer of mRNA decapping 4	0.06544018
MRPS5	null	MRPS5	mitochondrial ribosomal protein S5	0.06543957
MGC87042	null	MGC87042	-	0.06540943
GPR19	null	GPR19	G protein-coupled receptor 19	0.06540666
C16ORF62	null	null	null	0.06538412
TAPBPL	null	TAPBPL	TAP binding protein-like	0.065240405
AIFM2	null	null	null	0.06522152
ARHGDIB	null	ARHGDIB	Rho GDP dissociation inhibitor (GDI) beta	0.06520878
OPA3	null	OPA3	optic atrophy 3 (autosomal recessive, with chorea and spastic paraplegia)	0.065196544
SLC38A6	null	SLC38A6	solute carrier family 38, member 6	0.06518239
NME6	null	NME6	non-metastatic cells 6, protein expressed in (nucleoside-diphosphate kinase)	0.06514862
ZNF512B	null	null	null	0.06510654
UBA7	null	null	null	0.065071516
CHRAC1	null	CHRAC1	chromatin accessibility complex 1	0.065032214
LOC653904	null	LOC653904	-	0.06502792
CNDP2	null	CNDP2	CNDP dipeptidase 2 (metallopeptidase M20 family)	0.06501317
KIAA1949	null	KIAA1949	KIAA1949	0.064930916
DLEU2	null	DLEU2	deleted in lymphocytic leukemia, 2	0.06493044
PTCD1	null	PTCD1	pentatricopeptide repeat domain 1	0.06492477
AGL	null	AGL	amylo-1, 6-glucosidase, 4-alpha-glucanotransferase (glycogen debranching enzyme, glycogen storage disease type III)	0.06487683
LOC100129104	null	null	null	0.064844005
PRDM8	null	PRDM8	PR domain containing 8	0.06479872
PSMB10	null	PSMB10	proteasome (prosome, macropain) subunit, beta type, 10	0.06477877
LOC100132317	null	null	null	0.06476822
FAM111A	null	FAM111A	family with sequence similarity 111, member A	0.064751975
HCP5	null	HCP5	HLA complex P5	0.064733155
SCARB2	null	SCARB2	scavenger receptor class B, member 2	0.06473216
ZDHHC5	null	ZDHHC5	zinc finger, DHHC-type containing 5	0.064716786
GSTM1	null	GSTM1	glutathione S-transferase M1	0.064699024
NCSTN	null	NCSTN	nicastrin	0.06468182
LOC644496	null	LOC644496	-	0.06468129
ENO3	null	ENO3	enolase 3 (beta, muscle)	0.06459445
MFSD1	null	MFSD1	major facilitator superfamily domain containing 1	0.06457398
ZNF22	null	ZNF22	zinc finger protein 22 (KOX 15)	0.064535975
LOC442064	null	LOC442064	-	0.06452556
CLDN14	null	CLDN14	claudin 14	0.0645121
PBK	null	PBK	PDZ binding kinase	0.06450916
LRSAM1	null	LRSAM1	leucine rich repeat and sterile alpha motif containing 1	0.064506695
LOC100130919	null	null	null	0.064458095
IL1RL1	null	IL1RL1	interleukin 1 receptor-like 1	0.0644531
SLC19A1	null	SLC19A1	solute carrier family 19 (folate transporter), member 1	0.064431734
FANCG	null	FANCG	Fanconi anemia, complementation group G	0.06443166
TRIAP1	null	TRIAP1	TP53 regulated inhibitor of apoptosis 1	0.06441533
STAT5A	null	STAT5A	signal transducer and activator of transcription 5A	0.06439125
PARP14	null	PARP14	poly (ADP-ribose) polymerase family, member 14	0.064389706
TRAPPC3	null	TRAPPC3	trafficking protein particle complex 3	0.0643368
ALDH18A1	null	ALDH18A1	aldehyde dehydrogenase 18 family, member A1	0.06430629
ERI2	null	null	null	0.064296395
ZBTB8A	null	null	null	0.064223036
VPS54	null	VPS54	vacuolar protein sorting 54 (S. cerevisiae)	0.06421944
DMAP1	null	DMAP1	DNA methyltransferase 1 associated protein 1	0.064216636
MBLAC2	null	null	null	0.06419944
TMEM145	null	TMEM145	transmembrane protein 145	0.064180836
IFIT3	null	IFIT3	interferon-induced protein with tetratricopeptide repeats 3	0.06414965
GPKOW	null	GPKOW	G patch domain and KOW motifs	0.0641324
CLDND2	null	CLDND2	claudin domain containing 2	0.06410315
DSE	null	null	null	0.06404911
E2F5	null	E2F5	E2F transcription factor 5, p130-binding	0.064041644
PTPMT1	null	PTPMT1	protein tyrosine phosphatase, mitochondrial 1	0.06395896
SF3A3	null	SF3A3	splicing factor 3a, subunit 3, 60kDa	0.063937224
603034918F1 NIH_MGC_	null	null	null	0.06389539
RCC2	null	RCC2	regulator of chromosome condensation 2	0.06388206
UPRT	null	null	null	0.0638693
KIAA0892	null	KIAA0892	KIAA0892	0.06386878
B4GALNT1	null	B4GALNT1	beta-1,4-N-acetyl-galactosaminyl transferase 1	0.06385267
GRPEL2	null	GRPEL2	GrpE-like 2, mitochondrial (E. coli)	0.063835315
EPDR1	null	EPDR1	ependymin related protein 1 (zebrafish)	0.06381626
C12ORF10	null	C12ORF10	chromosome 12 open reading frame 10	0.0637867
VARS2	null	null	null	0.06378315
MGC16384	null	MGC16384	-	0.06376683
ZFP1	null	ZFP1	zinc finger protein 1 homolog (mouse)	0.06375014
TM2D1	null	TM2D1	TM2 domain containing 1	0.063734956
EIF2B5	null	EIF2B5	eukaryotic translation initiation factor 2B, subunit 5 epsilon, 82kDa	0.06372103
MND1	null	MND1	meiotic nuclear divisions 1 homolog (S. cerevisiae)	0.063692674
SLC15A4	null	SLC15A4	solute carrier family 15, member 4	0.06368665
RAD51AP1	null	RAD51AP1	RAD51 associated protein 1	0.063634835
ARHGAP30	null	ARHGAP30	Rho GTPase activating protein 30	0.06362596
DLK2	null	null	null	0.06357403
LOC729123	null	LOC729123	-	0.063553646
KIAA1712	null	KIAA1712	KIAA1712	0.06355251
UCHL5IP	null	null	null	0.06354402
ELP3	null	ELP3	elongation protein 3 homolog (S. cerevisiae)	0.06353856
TNS3	null	TNS3	tensin 3	0.06352624
LY96	null	LY96	lymphocyte antigen 96	0.06348074
GFM1	null	GFM1	G elongation factor, mitochondrial 1	0.0634791
CSF3R	null	CSF3R	colony stimulating factor 3 receptor (granulocyte)	0.06344807
LOC199800	null	LOC199800	-	0.06344655
C4ORF46	null	null	null	0.063375756
PAIP1	null	PAIP1	poly(A) binding protein interacting protein 1	0.06332919
TMEM126A	null	TMEM126A	transmembrane protein 126A	0.06328305
IRF5	null	IRF5	interferon regulatory factor 5	0.06315128
SDCCAG10	null	SDCCAG10	serologically defined colon cancer antigen 10	0.06311992
ADNP2	null	null	null	0.06308042
LDOC1L	null	LDOC1L	leucine zipper, down-regulated in cancer 1-like	0.06305398
PAQR7	null	PAQR7	progestin and adipoQ receptor family member VII	0.0630491
SNRNP40	null	null	null	0.063041024
LAMB3	null	LAMB3	laminin, beta 3	0.06301903
CHCHD8	null	CHCHD8	coiled-coil-helix-coiled-coil-helix domain containing 8	0.06300049
ZNF614	null	ZNF614	zinc finger protein 614	0.06299846
PPWD1	null	PPWD1	peptidylprolyl isomerase domain and WD repeat containing 1	0.06297826
UIMC1	null	null	null	0.06297594
LOC729086	null	LOC729086	-	0.06295083
STAT4	null	STAT4	signal transducer and activator of transcription 4	0.06294003
PRPS1	null	PRPS1	phosphoribosyl pyrophosphate synthetase 1	0.06291631
SERPINB3	null	SERPINB3	serpin peptidase inhibitor, clade B (ovalbumin), member 3	0.06290576
SGSM2	null	null	null	0.062884055
PALM2	null	PALM2	paralemmin 2	0.062871404
INPP1	null	INPP1	inositol polyphosphate-1-phosphatase	0.062836915
FAM175B	null	null	null	0.06281582
GZMK	null	GZMK	granzyme K (granzyme 3; tryptase II)	0.06276524
CCDC5	null	CCDC5	coiled-coil domain containing 5 (spindle associated)	0.06274159
RNFT2	null	null	null	0.06265409
C19ORF66	null	null	null	0.06259971
AKAP11	null	AKAP11	A kinase (PRKA) anchor protein 11	0.062590204
C3ORF17	null	C3ORF17	chromosome 3 open reading frame 17	0.062589
BRWD1	null	BRWD1	bromodomain and WD repeat domain containing 1	0.062520854
CDK4	null	CDK4	cyclin-dependent kinase 4	0.06251245
GPR65	null	GPR65	G protein-coupled receptor 65	0.06250963
ST6GALNAC5	null	ST6GALNAC5	ST6 (alpha-N-acetyl-neuraminyl-2,3-beta-galactosyl-1,3)-N-acetylgalactosaminide alpha-2,6-sialyltransferase 5	0.06250962
CD96	null	CD96	CD96 molecule	0.06250398
C21ORF33	null	C21ORF33	chromosome 21 open reading frame 33	0.06248671
INPP5D	null	INPP5D	inositol polyphosphate-5-phosphatase, 145kDa	0.062477306
AKAP8	null	AKAP8	A kinase (PRKA) anchor protein 8	0.06240952
SPG20	null	SPG20	spastic paraplegia 20, spartin (Troyer syndrome)	0.062378574
MCM5	null	MCM5	MCM5 minichromosome maintenance deficient 5, cell division cycle 46 (S. cerevisiae)	0.06234828
DPAGT1	null	DPAGT1	dolichyl-phosphate (UDP-N-acetylglucosamine) N-acetylglucosaminephosphotransferase 1 (GlcNAc-1-P transferase)	0.06233415
RBM7	null	RBM7	RNA binding motif protein 7	0.062231038
ARID1A	null	ARID1A	AT rich interactive domain 1A (SWI- like)	0.06222591
SMARCA4	null	SMARCA4	SWI/SNF related, matrix associated, actin dependent regulator of chromatin, subfamily a, member 4	0.06221652
AURKAPS1	null	AURKAPS1	aurora kinase A pseudogene 1	0.062199786
INTS10	null	INTS10	integrator complex subunit 10	0.06213394
LAT2	null	LAT2	linker for activation of T cells family, member 2	0.062120404
ARHGAP27	null	ARHGAP27	Rho GTPase activating protein 27	0.06211471
LTB	null	LTB	lymphotoxin beta (TNF superfamily, member 3)	0.06210948
FCRLB	null	FCRLB	Fc receptor-like B	0.06208846
GINS2	null	GINS2	GINS complex subunit 2 (Psf2 homolog)	0.062086854
C3ORF19	null	C3ORF19	chromosome 3 open reading frame 19	0.06204362
C12ORF45	null	C12ORF45	chromosome 12 open reading frame 45	0.061924856
NRP2	null	NRP2	neuropilin 2	0.06191381
ACTR5	null	ACTR5	ARP5 actin-related protein 5 homolog (yeast)	0.06190192
LRRC47	null	LRRC47	leucine rich repeat containing 47	0.06187491
C6ORF192	null	C6ORF192	chromosome 6 open reading frame 192	0.061858702
LOC146517	null	LOC146517	-	0.061835486
PARP3	null	PARP3	poly (ADP-ribose) polymerase family, member 3	0.061821707
KIAA0391	null	KIAA0391	KIAA0391	0.061784822
SNORD1A	null	SNORD1A	small nucleolar RNA, C/D box 1A	0.061738025
HTATIP2	null	HTATIP2	HIV-1 Tat interactive protein 2, 30kDa	0.0617321
NMRAL1	null	NMRAL1	NmrA-like family domain containing 1	0.06172862
RANBP1	null	RANBP1	RAN binding protein 1	0.061725277
TSPAN33	null	TSPAN33	tetraspanin 33	0.061703198
RSL1D1	null	RSL1D1	ribosomal L1 domain containing 1	0.061688557
RPP38	null	RPP38	ribonuclease P/MRP 38kDa subunit	0.06166775
STAMBPL1	null	STAMBPL1	STAM binding protein-like 1	0.061660815
NUP107	null	NUP107	nucleoporin 107kDa	0.06165569
FARS2	null	FARS2	phenylalanine-tRNA synthetase 2 (mitochondrial)	0.06164512
CHST14	null	null	null	0.061624236
FAM174A	null	null	null	0.061611757
TIMM22	null	TIMM22	translocase of inner mitochondrial membrane 22 homolog (yeast)	0.061597884
COASY	null	COASY	Coenzyme A synthase	0.061556324
C20ORF27	null	C20ORF27	chromosome 20 open reading frame 27	0.061520122
SLC27A3	null	SLC27A3	solute carrier family 27 (fatty acid transporter), member 3	0.061517633
BCL2L1	null	BCL2L1	BCL2-like 1	0.06148936
PI4KB	null	null	null	0.06145984
ZSCAN12	null	null	null	0.061431278
CENTA1	null	CENTA1	centaurin, alpha 1	0.06131705
ELF4	null	ELF4	E74-like factor 4 (ets domain transcription factor)	0.061312374
CALCRL	null	CALCRL	calcitonin receptor-like	0.061267193
TRIM47	null	TRIM47	tripartite motif-containing 47	0.061229497
LOC654096	null	null	null	0.061186377
BET1	null	BET1	BET1 homolog (S. cerevisiae)	0.061147716
LOC205251	null	LOC205251	-	0.06111298
SH2D4A	null	SH2D4A	SH2 domain containing 4A	0.06110655
GMPR2	null	GMPR2	guanosine monophosphate reductase 2	0.061012607
GMEB2	null	GMEB2	glucocorticoid modulatory element binding protein 2	0.06101133
LOC441376	null	LOC441376	-	0.06100694
CTSZ	null	CTSZ	cathepsin Z	0.060989566
ELMO1	null	ELMO1	engulfment and cell motility 1	0.060985487
IGDCC4	null	null	null	0.06098228
SNX13	null	SNX13	sorting nexin 13	0.06095543
C6ORF130	null	C6ORF130	chromosome 6 open reading frame 130	0.060905904
ZHX2	null	ZHX2	zinc fingers and homeoboxes 2	0.060892683
KLHL36	null	null	null	0.060878072
MAGEF1	null	MAGEF1	melanoma antigen family F, 1	0.06087093
ASB9	null	ASB9	ankyrin repeat and SOCS box-containing 9	0.06084741
GPT2	null	GPT2	glutamic pyruvate transaminase (alanine aminotransferase) 2	0.06080258
SYT15	null	SYT15	synaptotagmin XV	0.06079602
SPRYD3	null	SPRYD3	SPRY domain containing 3	0.06079239
LZIC	null	LZIC	leucine zipper and CTNNBIP1 domain containing	0.060766786
EGLN2	null	EGLN2	egl nine homolog 2 (C. elegans)	0.060740672
TMEM22	null	TMEM22	transmembrane protein 22	0.060706764
PCNXL2	null	PCNXL2	pecanex-like 2 (Drosophila)	0.0606184
ANP32B	null	ANP32B	acidic (leucine-rich) nuclear phosphoprotein 32 family, member B	0.06061367
WDR40A	null	WDR40A	WD repeat domain 40A	0.060605846
KIAA1618	null	KIAA1618	KIAA1618	0.060541827
POLG2	null	POLG2	polymerase (DNA directed), gamma 2, accessory subunit	0.060535308
DCTN6	null	DCTN6	dynactin 6	0.060491484
GTF3A	null	GTF3A	general transcription factor IIIA	0.06045918
CUTL1	null	CUTL1	cut-like 1, CCAAT displacement protein (Drosophila)	0.06045402
LOC283932	null	LOC283932	-	0.060439147
NAF1	null	null	null	0.060433105
ARAF	null	ARAF	v-raf murine sarcoma 3611 viral oncogene homolog	0.06042974
LOC648814	null	null	null	0.060372535
PRR14	null	PRR14	proline rich 14	0.060362697
LOC645157	null	LOC645157	-	0.060349893
HEXIM2	null	HEXIM2	hexamthylene bis-acetamide inducible 2	0.060337868
FBLN1	null	FBLN1	fibulin 1	0.06032779
TDRD3	null	TDRD3	tudor domain containing 3	0.060311507
PSMB5	null	PSMB5	proteasome (prosome, macropain) subunit, beta type, 5	0.060293045
C8ORF55	null	C8ORF55	chromosome 8 open reading frame 55	0.06017303
TMEM33	null	TMEM33	transmembrane protein 33	0.060098633
ZBED5	null	ZBED5	zinc finger, BED-type containing 5	0.06009074
RFWD3	null	RFWD3	ring finger and WD repeat domain 3	0.0600248
B3GALT6	null	B3GALT6	UDP-Gal:betaGal beta 1,3-galactosyltransferase polypeptide 6	0.06002245
SEC62	null	null	null	0.060020532
SCO1	null	SCO1	SCO cytochrome oxidase deficient homolog 1 (yeast)	0.060020518
PXMP3	null	PXMP3	peroxisomal membrane protein 3, 35kDa (Zellweger syndrome)	0.059962213
MRPS9	null	MRPS9	mitochondrial ribosomal protein S9	0.059921343
SCAP	null	SCAP	-	0.059904877
FLAD1	null	FLAD1	FAD1 flavin adenine dinucleotide synthetase homolog (S. cerevisiae)	0.05990364
ICAM2	null	ICAM2	intercellular adhesion molecule 2	0.05989446
NLRP3	null	null	null	0.05986649
LOC387753	null	LOC387753	-	0.059817463
DYNC2LI1	null	DYNC2LI1	dynein, cytoplasmic 2, light intermediate chain 1	0.059804022
SLC44A3	null	SLC44A3	solute carrier family 44, member 3	0.059797794
ZNF248	null	ZNF248	zinc finger protein 248	0.05977989
MED10	null	MED10	mediator of RNA polymerase II transcription, subunit 10 homolog (NUT2, S. cerevisiae)	0.059769034
MRPL36	null	MRPL36	mitochondrial ribosomal protein L36	0.059739135
LOC729101	null	LOC729101	-	0.059738107
FAM125A	null	FAM125A	family with sequence similarity 125, member A	0.05970919
MED28	null	MED28	mediator of RNA polymerase II transcription, subunit 28 homolog (S. cerevisiae)	0.05970208
FOXN2	null	FOXN2	forkhead box N2	0.05967643
PDCD2L	null	PDCD2L	programmed cell death 2-like	0.059670106
EXTL2	null	EXTL2	exostoses (multiple)-like 2	0.05965985
METTL3	null	METTL3	methyltransferase like 3	0.05965529
SSBP4	null	SSBP4	single stranded DNA binding protein 4	0.059633665
TBL1XR1	null	TBL1XR1	transducin (beta)-like 1X-linked receptor 1	0.05961238
CCT4	null	CCT4	chaperonin containing TCP1, subunit 4 (delta)	0.059596535
WDR75	null	WDR75	WD repeat domain 75	0.059568148
LOC728263	null	LOC728263	-	0.05951056
SNX24	null	SNX24	sorting nexing 24	0.05949187
ITPA	null	ITPA	inosine triphosphatase (nucleoside triphosphate pyrophosphatase)	0.059462924
SIRPA	null	SIRPA	signal-regulatory protein alpha	0.059453167
NAT13	null	NAT13	N-acetyltransferase 13	0.05943846
UTY	null	UTY	ubiquitously transcribed tetratricopeptide repeat gene, Y-linked	0.059416786
ZNF672	null	ZNF672	zinc finger protein 672	0.059409816
C7ORF55	null	null	null	0.059403185
DOCK7	null	DOCK7	dedicator of cytokinesis 7	0.059387743
RBM33	null	RBM33	RNA binding motif protein 33	0.05936215
TM9SF4	null	TM9SF4	transmembrane 9 superfamily protein member 4	0.05933669
TMEM79	null	TMEM79	transmembrane protein 79	0.05931201
ATP13A1	null	ATP13A1	ATPase type 13A1	0.059304707
RAPGEF1	null	RAPGEF1	Rap guanine nucleotide exchange factor (GEF) 1	0.05928978
CARS2	null	null	null	0.059288777
LOC100130332	null	null	null	0.059279982
PGAP3	null	null	null	0.059268136
NINJ1	null	NINJ1	ninjurin 1	0.059266753
CTDSP2	null	CTDSP2	CTD (carboxy-terminal domain, RNA polymerase II, polypeptide A) small phosphatase 2	0.059264574
MDFIC	null	MDFIC	MyoD family inhibitor domain containing	0.059217766
CDCA5	null	CDCA5	cell division cycle associated 5	0.059208233
CWC15	null	null	null	0.059208173
PPP2R3C	null	null	null	0.059204955
ZNF263	null	ZNF263	zinc finger protein 263	0.05920326
POLR1E	null	POLR1E	polymerase (RNA) I polypeptide E, 53kDa	0.059198756
ZNF302	null	ZNF302	zinc finger protein 302	0.059180215
CIRH1A	null	CIRH1A	cirrhosis, autosomal recessive 1A (cirhin)	0.059179638
CUTC	null	CUTC	cutC copper transporter homolog (E. coli)	0.059167426
ZNF346	null	ZNF346	zinc finger protein 346	0.059153184
LRP5	null	LRP5	low density lipoprotein receptor-related protein 5	0.05915224
ZNF800	null	ZNF800	zinc finger protein 800	0.05907902
C8ORF40	null	C8ORF40	chromosome 8 open reading frame 40	0.05907395
MRPL27	null	MRPL27	mitochondrial ribosomal protein L27	0.05904825
ARPP19	null	null	null	0.059022535
ARMC5	null	ARMC5	armadillo repeat containing 5	0.05901396
ISG20	null	ISG20	interferon stimulated exonuclease gene 20kDa	0.05897422
DTWD1	null	DTWD1	DTW domain containing 1	0.05896378
NIP30	null	NIP30	-	0.05895866
FAM124B	null	FAM124B	family with sequence similarity 124B	0.058951892
PGM2	null	PGM2	phosphoglucomutase 2	0.058947053
ZIC4	null	ZIC4	Zic family member 4	0.058931693
PRKCQ	null	PRKCQ	protein kinase C, theta	0.05892257
SLC20A1	null	SLC20A1	solute carrier family 20 (phosphate transporter), member 1	0.058798213
C20ORF45	null	C20ORF45	chromosome 20 open reading frame 45	0.058792405
C12ORF66	null	null	null	0.058788676
HEATR6	null	null	null	0.058743082
STOML2	null	STOML2	stomatin (EPB72)-like 2	0.05873458
PIGP	null	PIGP	phosphatidylinositol glycan anchor biosynthesis, class P	0.058734532
RWDD4A	null	RWDD4A	RWD domain containing 4A	0.058724068
FOXD4	null	FOXD4	forkhead box D4	0.058696147
MKL2	null	MKL2	MKL/myocardin-like 2	0.0586772
TICAM2	null	TICAM2	toll-like receptor adaptor molecule 2	0.058659226
OMA1	null	OMA1	OMA1 homolog, zinc metallopeptidase (S. cerevisiae)	0.05865734
LMAN2L	null	LMAN2L	lectin, mannose-binding 2-like	0.058649078
DDEF2	null	DDEF2	development and differentiation enhancing factor 2	0.058648933
RBMX2	null	RBMX2	RNA binding motif protein, X-linked 2	0.058585405
C7ORF36	null	C7ORF36	chromosome 7 open reading frame 36	0.05858037
EHMT2	null	EHMT2	euchromatic histone-lysine N-methyltransferase 2	0.05857829
TRPV2	null	TRPV2	transient receptor potential cation channel, subfamily V, member 2	0.05857088
LOC441124	null	LOC441124	-	0.05853818
NFIB	null	NFIB	nuclear factor I/B	0.0584627
GOLIM4	null	null	null	0.058458775
THPO	null	THPO	thrombopoietin (myeloproliferative leukemia virus oncogene ligand, megakaryocyte growth and development factor)	0.05845302
SNTB1	null	SNTB1	syntrophin, beta 1 (dystrophin-associated protein A1, 59kDa, basic component 1)	0.058447897
AGENCOURT_14250468 N	null	null	null	0.058418352
NT5C3L	null	NT5C3L	5'-nucleotidase, cytosolic III-like	0.05838707
GALNT4	null	GALNT4	UDP-N-acetyl-alpha-D-galactosamine:polypeptide N-acetylgalactosaminyltransferase 4 (GalNAc-T4)	0.058355372
TMEM199	null	null	null	0.05832981
FMN2	null	FMN2	formin 2	0.058306538
PRDM4	null	PRDM4	PR domain containing 4	0.058298673
NCALD	null	NCALD	neurocalcin delta	0.058291428
HLA-DMA	null	HLA-DMA	major histocompatibility complex, class II, DM alpha	0.05823663
PEX11A	null	PEX11A	peroxisomal biogenesis factor 11A	0.058210872
NARG2	null	NARG2	NMDA receptor regulated 2	0.05820297
C3ORF31	null	C3ORF31	chromosome 3 open reading frame 31	0.058185965
IGF2BP3	null	IGF2BP3	insulin-like growth factor 2 mRNA binding protein 3	0.058180846
ZFP36L2	null	ZFP36L2	zinc finger protein 36, C3H type-like 2	0.058176756
ZFP90	null	ZFP90	zinc finger protein 90 homolog (mouse)	0.058173675
GLT8D1	null	GLT8D1	glycosyltransferase 8 domain containing 1	0.05815623
PLK4	null	PLK4	polo-like kinase 4 (Drosophila)	0.058149558
MORN4	null	null	null	0.0581374
XPO1	null	XPO1	exportin 1 (CRM1 homolog, yeast)	0.05811095
APTX	null	APTX	aprataxin	0.058110878
NAT9	null	NAT9	N-acetyltransferase 9	0.058099233
KIAA1217	null	KIAA1217	KIAA1217	0.058088988
ANKRD41	null	ANKRD41	ankyrin repeat domain 41	0.05806487
TTC33	null	TTC33	tetratricopeptide repeat domain 33	0.058008574
ZNF821	null	null	null	0.058006737
MRPL22	null	MRPL22	mitochondrial ribosomal protein L22	0.058004305
LOC728811	null	LOC728811	-	0.05799568
IL1R1	null	IL1R1	interleukin 1 receptor, type I	0.05798851
SLC38A9	null	null	null	0.057981882
LOC728953	null	LOC728953	-	0.057980374
E2F8	null	E2F8	E2F transcription factor 8	0.05796336
NFKB1	null	NFKB1	nuclear factor of kappa light polypeptide gene enhancer in B-cells 1 (p105)	0.057960637
NARS	null	NARS	asparaginyl-tRNA synthetase	0.057931237
LOC441097	null	LOC441097	-	0.05792386
ABT1	null	ABT1	activator of basal transcription 1	0.057873208
OS59G01.Y5 NCI_CGAP_	null	null	null	0.057844844
CXCR4	null	CXCR4	chemokine (C-X-C motif) receptor 4	0.05782857
ORC5L	null	ORC5L	origin recognition complex, subunit 5-like (yeast)	0.057812218
PLXNB1	null	PLXNB1	plexin B1	0.057812132
RFC4	null	RFC4	replication factor C (activator 1) 4, 37kDa	0.057812065
CIDEB	null	CIDEB	cell death-inducing DFFA-like effector b	0.05778964
NUP37	null	NUP37	nucleoporin 37kDa	0.05776028
MYOM2	null	MYOM2	myomesin (M-protein) 2, 165kDa	0.057675548
LSM1	null	LSM1	LSM1 homolog, U6 small nuclear RNA associated (S. cerevisiae)	0.057664968
KTELC1	null	null	null	0.05766282
RBM12B	null	RBM12B	RNA binding motif protein 12B	0.057643715
ZIC2	null	ZIC2	Zic family member 2 (odd-paired homolog, Drosophila)	0.057635967
PPP1R8	null	PPP1R8	protein phosphatase 1, regulatory (inhibitor) subunit 8	0.057583023
UGT2B11	null	UGT2B11	UDP glucuronosyltransferase 2 family, polypeptide B11	0.05757124
SMN2	null	SMN2	survival of motor neuron 2, centromeric	0.057568483
ERCC8	null	ERCC8	excision repair cross-complementing rodent repair deficiency, complementation group 8	0.057560086
RBCK1	null	RBCK1	RanBP-type and C3HC4-type zinc finger containing 1	0.057556525
MTMR10	null	MTMR10	myotubularin related protein 10	0.057530355
PRKAA1	null	PRKAA1	protein kinase, AMP-activated, alpha 1 catalytic subunit	0.057507873
ESRRAP2	null	null	null	0.05749697
DCLRE1B	null	DCLRE1B	DNA cross-link repair 1B (PSO2 homolog, S. cerevisiae)	0.057456873
CAPN2	null	CAPN2	calpain 2, (m/II) large subunit	0.05744641
KCNJ8	null	KCNJ8	potassium inwardly-rectifying channel, subfamily J, member 8	0.057428364
GCSH	null	GCSH	glycine cleavage system protein H (aminomethyl carrier)	0.057420075
ETV6	null	ETV6	ets variant gene 6 (TEL oncogene)	0.057406295
MAP4K5	null	MAP4K5	mitogen-activated protein kinase kinase kinase kinase 5	0.057397023
UFSP2	null	null	null	0.057378035
EXOSC7	null	EXOSC7	exosome component 7	0.05735426
KPNB1	null	KPNB1	karyopherin (importin) beta 1	0.057306305
ANKRD22	null	ANKRD22	ankyrin repeat domain 22	0.057284255
TDRD7	null	TDRD7	tudor domain containing 7	0.05727012
ZCCHC3	null	ZCCHC3	zinc finger, CCHC domain containing 3	0.05725292
TGDS	null	TGDS	TDP-glucose 4,6-dehydratase	0.057232015
KCMF1	null	KCMF1	potassium channel modulatory factor 1	0.057229
SNHG11	null	null	null	0.057184603
ITGAL	null	ITGAL	integrin, alpha L (antigen CD11A (p180), lymphocyte function-associated antigen 1; alpha polypeptide)	0.05718254
ARHGAP25	null	ARHGAP25	Rho GTPase activating protein 25	0.057178747
CARM1	null	CARM1	coactivator-associated arginine methyltransferase 1	0.057178427
PLK1	null	PLK1	polo-like kinase 1 (Drosophila)	0.057134334
GTPBP4	null	GTPBP4	GTP binding protein 4	0.057133734
ATP6V0E2	null	ATP6V0E2	ATPase, H+ transporting V0 subunit e2	0.057127193
NIPA1	null	NIPA1	non imprinted in Prader-Willi/Angelman syndrome 1	0.05711622
SKAP1	null	SKAP1	src kinase associated phosphoprotein 1	0.05706671
TSEN15	null	null	null	0.057017483
ZUFSP	null	null	null	0.057001144
CMTM8	null	CMTM8	CKLF-like MARVEL transmembrane domain containing 8	0.05698551
VPS37C	null	VPS37C	vacuolar protein sorting 37 homolog C (S. cerevisiae)	0.056900945
BRCA1	null	BRCA1	breast cancer 1, early onset	0.05689226
LLPH	null	null	null	0.05686472
LRRCC1	null	LRRCC1	leucine rich repeat and coiled-coil domain containing 1	0.056824245
BRD9	null	BRD9	bromodomain containing 9	0.056817703
TNFRSF9	null	TNFRSF9	tumor necrosis factor receptor superfamily, member 9	0.056807835
LOC652595	null	LOC652595	-	0.056800656
LOC644037	null	LOC644037	-	0.056746244
ENOPH1	null	null	null	0.05674142
MBIP	null	MBIP	MAP3K12 binding inhibitory protein 1	0.05671317
TJAP1	null	TJAP1	tight junction associated protein 1 (peripheral)	0.05665374
ALG10B	null	ALG10B	asparagine-linked glycosylation 10 homolog B (yeast, alpha-1,2-glucosyltransferase)	0.056628224
ZNF561	null	ZNF561	zinc finger protein 561	0.05661137
ALG9	null	ALG9	asparagine-linked glycosylation 9 homolog (S. cerevisiae, alpha- 1,2-mannosyltransferase)	0.05659858
RRN3	null	RRN3	RRN3 RNA polymerase I transcription factor homolog (S. cerevisiae)	0.05659323
LOC642413	null	LOC642413	-	0.05657035
MAP4K2	null	MAP4K2	mitogen-activated protein kinase kinase kinase kinase 2	0.056556694
C13ORF16	null	C13ORF16	chromosome 13 open reading frame 16	0.056533385
PTCD2	null	PTCD2	pentatricopeptide repeat domain 2	0.056524687
602507996F1 NIH_MGC_	null	null	null	0.056516353
THOC7	null	THOC7	THO complex 7 homolog (Drosophila)	0.05651061
MRPL34	null	MRPL34	mitochondrial ribosomal protein L34	0.056502778
FAM90A1	null	FAM90A1	family with sequence similarity 90, member A1	0.056501824
AGFG1	null	null	null	0.05648947
CBLN3	null	CBLN3	cerebellin 3 precursor	0.056487132
C13ORF1	null	C13ORF1	chromosome 13 open reading frame 1	0.056482024
C19ORF51	null	C19ORF51	chromosome 19 open reading frame 51	0.056466945
NDUFS2	null	NDUFS2	NADH dehydrogenase (ubiquinone) Fe-S protein 2, 49kDa (NADH-coenzyme Q reductase)	0.056450438
LOC388532	null	LOC388532	-	0.05638002
LOC286002	null	LOC286002	-	0.056374162
VPS52	null	VPS52	vacuolar protein sorting 52 (S. cerevisiae)	0.056358095
MOBKL2C	null	MOBKL2C	MOB1, Mps One Binder kinase activator-like 2C (yeast)	0.056340687
KAZALD1	null	KAZALD1	Kazal-type serine peptidase inhibitor domain 1	0.056339398
LOC728510	null	LOC728510	-	0.056311376
DUSP22	null	DUSP22	dual specificity phosphatase 22	0.056274395
EOMES	null	EOMES	eomesodermin homolog (Xenopus laevis)	0.056268826
LOC143543	null	LOC143543	-	0.05623553
ASB15	null	ASB15	ankyrin repeat and SOCS box-containing 15	0.05623322
MGC4294	null	MGC4294	-	0.056232013
XRN1	null	XRN1	5'-3' exoribonuclease 1	0.056231547
EFHD2	null	EFHD2	EF-hand domain family, member D2	0.056199115
HNRNPD	null	null	null	0.05619251
SUSD3	null	SUSD3	sushi domain containing 3	0.05618774
ADSS	null	ADSS	adenylosuccinate synthase	0.056162857
HLA-DPB1	null	HLA-DPB1	major histocompatibility complex, class II, DP beta 1	0.056152835
LHFPL2	null	LHFPL2	lipoma HMGIC fusion partner-like 2	0.0560999
SLC25A13	null	SLC25A13	solute carrier family 25, member 13 (citrin)	0.056093812
ZNF337	null	ZNF337	zinc finger protein 337	0.056006636
GPR56	null	GPR56	G protein-coupled receptor 56	0.056001846
ZBTB45	null	ZBTB45	zinc finger and BTB domain containing 45	0.055991076
MRPS18B	null	MRPS18B	mitochondrial ribosomal protein S18B	0.055978496
DLAT	null	DLAT	dihydrolipoamide S-acetyltransferase (E2 component of pyruvate dehydrogenase complex)	0.055970293
TRIM22	null	TRIM22	tripartite motif-containing 22	0.055965383
C2ORF15	null	C2ORF15	chromosome 2 open reading frame 15	0.055949368
RP9P	null	null	null	0.055945907
EXOSC3	null	EXOSC3	exosome component 3	0.05592556
GZMA	null	GZMA	granzyme A (granzyme 1, cytotoxic T-lymphocyte-associated serine esterase 3)	0.05586315
ACTN1	null	ACTN1	actinin, alpha 1	0.05585283
TMEM9	null	TMEM9	transmembrane protein 9	0.0558458
FTSJD1	null	null	null	0.055825144
ZNF25	null	ZNF25	zinc finger protein 25	0.055811107
LOC645558	null	LOC645558	-	0.055756535
BX107250 SOARES_PREG	null	null	null	0.055755176
ALKBH6	null	ALKBH6	alkB, alkylation repair homolog 6 (E. coli)	0.05569696
ZNF273	null	ZNF273	zinc finger protein 273	0.055680446
CUTA	null	CUTA	cutA divalent cation tolerance homolog (E. coli)	0.055675723
MCTS1	null	MCTS1	malignant T cell amplified sequence 1	0.055662364
NIF3L1	null	NIF3L1	NIF3 NGG1 interacting factor 3-like 1 (S. pombe)	0.055661637
USP6NL	null	USP6NL	USP6 N-terminal like	0.055651885
LARP4	null	LARP4	La ribonucleoprotein domain family, member 4	0.055641267
PAK4	null	PAK4	p21(CDKN1A)-activated kinase 4	0.05563692
LOC647302	null	LOC647302	-	0.055591013
SETD6	null	SETD6	SET domain containing 6	0.05558665
OCRL	null	OCRL	oculocerebrorenal syndrome of Lowe	0.05554791
C9ORF9	null	C9ORF9	chromosome 9 open reading frame 9	0.055526767
BATF3	null	null	null	0.055523448
COX4NB	null	COX4NB	COX4 neighbor	0.0555212
COMTD1	null	COMTD1	catechol-O-methyltransferase domain containing 1	0.055515673
HIBCH	null	HIBCH	3-hydroxyisobutyryl-Coenzyme A hydrolase	0.055493966
CASZ1	null	CASZ1	castor homolog 1, zinc finger (Drosophila)	0.055470902
NDUFA6	null	NDUFA6	NADH dehydrogenase (ubiquinone) 1 alpha subcomplex, 6, 14kDa	0.055454206
RABEPK	null	RABEPK	Rab9 effector protein with kelch motifs	0.05542676
FAH	null	FAH	fumarylacetoacetate hydrolase (fumarylacetoacetase)	0.055419713
DDX20	null	DDX20	DEAD (Asp-Glu-Ala-Asp) box polypeptide 20	0.055418056
LOC100129681	null	null	null	0.055411786
TRIT1	null	TRIT1	tRNA isopentenyltransferase 1	0.05539877
TYRO3	null	TYRO3	TYRO3 protein tyrosine kinase	0.055392783
TRAF3	null	TRAF3	TNF receptor-associated factor 3	0.055392206
MRPS17	null	MRPS17	mitochondrial ribosomal protein S17	0.055359147
CTTN	null	CTTN	cortactin	0.055345997
C1ORF109	null	C1ORF109	chromosome 1 open reading frame 109	0.05529907
PWP2	null	null	null	0.05528998
DIDO1	null	DIDO1	death inducer-obliterator 1	0.055286348
ITPKA	null	ITPKA	inositol 1,4,5-trisphosphate 3-kinase A	0.05523296
RRAGB	null	RRAGB	Ras-related GTP binding B	0.055227417
CLEC16A	null	null	null	0.055174503
C10ORF119	null	C10ORF119	chromosome 10 open reading frame 119	0.05515888
PAICS	null	PAICS	phosphoribosylaminoimidazole carboxylase, phosphoribosylaminoimidazole succinocarboxamide synthetase	0.0551455
LYSMD1	null	LYSMD1	LysM, putative peptidoglycan-binding, domain containing 1	0.05512614
ZNF271	null	ZNF271	zinc finger protein 271	0.05511449
CUL2	null	CUL2	cullin 2	0.05509368
DTX3L	null	DTX3L	deltex 3-like (Drosophila)	0.055086743
PNPO	null	PNPO	pyridoxamine 5'-phosphate oxidase	0.055061884
MGST2	null	MGST2	microsomal glutathione S-transferase 2	0.054994572
NAIF1	null	null	null	0.054991167
NT5C	null	NT5C	5', 3'-nucleotidase, cytosolic	0.054988828
HSBP1	null	HSBP1	heat shock factor binding protein 1	0.054933865
17000532215901 GRN_E	null	null	null	0.05492993
MRPL23	null	MRPL23	mitochondrial ribosomal protein L23	0.054927967
LOC650909	null	LOC650909	-	0.054867744
PIGW	null	PIGW	phosphatidylinositol glycan anchor biosynthesis, class W	0.054859556
FERMT1	null	null	null	0.054829296
IL7R	null	IL7R	interleukin 7 receptor	0.05482759
KHSRP	null	KHSRP	KH-type splicing regulatory protein (FUSE binding protein 2)	0.05482238
MAMLD1	null	null	null	0.054802686
SCRIB	null	SCRIB	scribbled homolog (Drosophila)	0.054797113
UPF2	null	UPF2	UPF2 regulator of nonsense transcripts homolog (yeast)	0.05477417
LOC644879	null	LOC644879	-	0.054761384
BX116720 SOARES_TEST	null	null	null	0.054730862
PHACTR1	null	PHACTR1	phosphatase and actin regulator 1	0.054729342
GNL3	null	GNL3	guanine nucleotide binding protein-like 3 (nucleolar)	0.054726098
SPOCK1	null	SPOCK1	sparc/osteonectin, cwcv and kazal-like domains proteoglycan (testican) 1	0.05472121
ZNF692	null	ZNF692	zinc finger protein 692	0.054634113
AQP9	null	AQP9	aquaporin 9	0.054633107
TTRAP	null	TTRAP	TRAF and TNF receptor associated protein	0.05458679
PARP9	null	PARP9	poly (ADP-ribose) polymerase family, member 9	0.054568376
TSC22D1	null	TSC22D1	TSC22 domain family, member 1	0.054536648
LOC100132139	null	null	null	0.05452897
TMEM71	null	TMEM71	transmembrane protein 71	0.05452541
TSPYL3	null	TSPYL3	TSPY-like 3 (pseudogene)	0.054523528
SNORD36A	null	SNORD36A	small nucleolar RNA, C/D box 36A	0.054468956
DKFZP686E2158	null	DKFZP686E2158	-	0.054457046
FAM96A	null	FAM96A	family with sequence similarity 96, member A	0.05438463
LOC729423	null	LOC729423	-	0.054382958
EIF2C2	null	EIF2C2	eukaryotic translation initiation factor 2C, 2	0.054362994
BAIAP2L1	null	BAIAP2L1	BAI1-associated protein 2-like 1	0.054355513
MCM3	null	MCM3	MCM3 minichromosome maintenance deficient 3 (S. cerevisiae)	0.054334745
LOC100129673	null	null	null	0.054331128
SLC29A2	null	SLC29A2	solute carrier family 29 (nucleoside transporters), member 2	0.05431616
BRPF3	null	BRPF3	bromodomain and PHD finger containing, 3	0.054314006
FZD2	null	FZD2	frizzled homolog 2 (Drosophila)	0.05430309
WDR57	null	WDR57	WD repeat domain 57 (U5 snRNP specific)	0.054298956
SLC39A8	null	SLC39A8	solute carrier family 39 (zinc transporter), member 8	0.05427542
PPAN-P2RY11	null	PPAN-P2RY11	-	0.05426788
PTPN6	null	PTPN6	protein tyrosine phosphatase, non-receptor type 6	0.054254994
KLRC2	null	KLRC2	killer cell lectin-like receptor subfamily C, member 2	0.054249655
LYRM2	null	LYRM2	LYR motif containing 2	0.05423719
MSL2	null	null	null	0.054228343
ALKBH2	null	ALKBH2	alkB, alkylation repair homolog 2 (E. coli)	0.054219916
REEP5	null	REEP5	receptor accessory protein 5	0.05421577
CBLL1	null	CBLL1	Cas-Br-M (murine) ecotropic retroviral transforming sequence-like 1	0.05421146
ARFGEF1	null	ARFGEF1	ADP-ribosylation factor guanine nucleotide-exchange factor 1(brefeldin A-inhibited)	0.054207798
TGM5	null	TGM5	transglutaminase 5	0.054186482
GGCT	null	null	null	0.05414317
LOC730382	null	LOC730382	-	0.054134283
ARIH2	null	ARIH2	ariadne homolog 2 (Drosophila)	0.054133277
GTPBP3	null	GTPBP3	GTP binding protein 3 (mitochondrial)	0.05410348
SLC12A9	null	SLC12A9	solute carrier family 12 (potassium/chloride transporters), member 9	0.054091707
RNF144	null	RNF144	ring finger protein 144	0.054079317
SFRS7	null	SFRS7	splicing factor, arginine/serine-rich 7, 35kDa	0.05407369
LEAP2	null	LEAP2	liver expressed antimicrobial peptide 2	0.054059323
BCKDHA	null	BCKDHA	branched chain keto acid dehydrogenase E1, alpha polypeptide	0.054036576
RBBP8	null	RBBP8	retinoblastoma binding protein 8	0.054015696
COMMD2	null	COMMD2	COMM domain containing 2	0.054009512
PYROXD1	null	null	null	0.053940453
VNN2	null	VNN2	vanin 2	0.05393419
ASCC2	null	ASCC2	activating signal cointegrator 1 complex subunit 2	0.053923886
SENP1	null	SENP1	SUMO1/sentrin specific peptidase 1	0.053917106
AGENCOURT_8109349 LU	null	null	null	0.053906232
DDX52	null	DDX52	DEAD (Asp-Glu-Ala-Asp) box polypeptide 52	0.05389942
ARHGEF16	null	ARHGEF16	Rho guanine exchange factor (GEF) 16	0.05389662
TATDN3	null	TATDN3	TatD DNase domain containing 3	0.0538912
LSM14A	null	LSM14A	LSM14 homolog A (SCD6, S. cerevisiae)	0.05385262
UBE3A	null	UBE3A	ubiquitin protein ligase E3A (human papilloma virus E6-associated protein, Angelman syndrome)	0.053839654
RIPK5	null	RIPK5	receptor interacting protein kinase 5	0.053838637
SHPRH	null	SHPRH	SNF2 histone linker PHD RING helicase	0.053805396
PPP1R3F	null	PPP1R3F	protein phosphatase 1, regulatory (inhibitor) subunit 3F	0.05379554
AXIN2	null	AXIN2	axin 2 (conductin, axil)	0.053731084
LY86	null	LY86	lymphocyte antigen 86	0.053709485
AGENCOURT_7782569 NI	null	null	null	0.05368305
STON1	null	STON1	stonin 1	0.053652447
IL13RA1	null	IL13RA1	interleukin 13 receptor, alpha 1	0.05365159
LRRC42	null	LRRC42	leucine rich repeat containing 42	0.05364378
RAB15	null	RAB15	RAB15, member RAS onocogene family	0.053638414
RAB38	null	RAB38	RAB38, member RAS oncogene family	0.053630013
ZFX	null	ZFX	zinc finger protein, X-linked	0.053624276
KTI12	null	KTI12	KTI12 homolog, chromatin associated (S. cerevisiae)	0.053572867
MTHFD1	null	MTHFD1	methylenetetrahydrofolate dehydrogenase (NADP+ dependent) 1, methenyltetrahydrofolate cyclohydrolase, formyltetrahydrofolate synthetase	0.05356856
PSME3	null	PSME3	proteasome (prosome, macropain) activator subunit 3 (PA28 gamma; Ki)	0.05356118
GNL2	null	GNL2	guanine nucleotide binding protein-like 2 (nucleolar)	0.05355831
YARS	null	YARS	tyrosyl-tRNA synthetase	0.053551104
LOC730316	null	LOC730316	-	0.053512424
IRS1	null	IRS1	insulin receptor substrate 1	0.053488098
ATPBD4	null	ATPBD4	ATP binding domain 4	0.05343763
LOC647326	null	null	null	0.05342285
CEP110	null	CEP110	centrosomal protein 110kDa	0.05341815
LOC100130557	null	null	null	0.05340724
UTP3	null	null	null	0.053364895
PDCD6IP	null	PDCD6IP	programmed cell death 6 interacting protein	0.053354982
KRIT1	null	KRIT1	KRIT1, ankyrin repeat containing	0.05335339
TMEM11	null	TMEM11	transmembrane protein 11	0.053349875
RPS19BP1	null	RPS19BP1	ribosomal protein S19 binding protein 1	0.05334402
PCCA	null	PCCA	propionyl Coenzyme A carboxylase, alpha polypeptide	0.053317685
FAM108C1	null	null	null	0.053305905
PSMB7	null	PSMB7	proteasome (prosome, macropain) subunit, beta type, 7	0.053292762
DNAJC12	null	DNAJC12	DnaJ (Hsp40) homolog, subfamily C, member 12	0.05329172
LOC731640	null	LOC731640	-	0.05328545
DIAPH2	null	DIAPH2	diaphanous homolog 2 (Drosophila)	0.053268775
LCLAT1	null	null	null	0.05325882
LIME1	null	LIME1	Lck interacting transmembrane adaptor 1	0.05325593
C17ORF75	null	C17ORF75	chromosome 17 open reading frame 75	0.053249426
CHCHD1	null	CHCHD1	coiled-coil-helix-coiled-coil-helix domain containing 1	0.05324866
SNRPE	null	SNRPE	small nuclear ribonucleoprotein polypeptide E	0.0532346
C9ORF127	null	C9ORF127	chromosome 9 open reading frame 127	0.053225238
ZCWPW1	null	ZCWPW1	zinc finger, CW type with PWWP domain 1	0.05322295
ATAD3A	null	ATAD3A	ATPase family, AAA domain containing 3A	0.05320238
WWC1	null	WWC1	WW, C2 and coiled-coil domain containing 1	0.053187653
TMEM115	null	TMEM115	transmembrane protein 115	0.05316966
ZNF286C	null	null	null	0.053154968
EAF1	null	EAF1	ELL associated factor 1	0.053142674
ZNHIT6	null	null	null	0.05313898
ZNF283	null	ZNF283	zinc finger protein 283	0.053127617
SMARCC2	null	SMARCC2	SWI/SNF related, matrix associated, actin dependent regulator of chromatin, subfamily c, member 2	0.05312523
PLXDC2	null	PLXDC2	plexin domain containing 2	0.05312151
SNORD91A	null	SNORD91A	small nucleolar RNA, C/D box 91A	0.053107344
GALNTL4	null	GALNTL4	UDP-N-acetyl-alpha-D-galactosamine:polypeptide N-acetylgalactosaminyltransferase-like 4	0.053095017
KDELR1	null	KDELR1	KDEL (Lys-Asp-Glu-Leu) endoplasmic reticulum protein retention receptor 1	0.05306921
WDR12	null	WDR12	WD repeat domain 12	0.05305786
EDG4	null	EDG4	endothelial differentiation, lysophosphatidic acid G-protein-coupled receptor, 4	0.053006697
LOC653188	null	LOC653188	-	0.0529961
FAR1	null	null	null	0.052948512
M160	null	null	null	0.052939814
ZNF330	null	ZNF330	zinc finger protein 330	0.052924972
ZNF562	null	ZNF562	zinc finger protein 562	0.05292341
CYFIP2	null	CYFIP2	cytoplasmic FMR1 interacting protein 2	0.05292079
IP6K1	null	null	null	0.05290924
LOC729255	null	LOC729255	-	0.05290905
LOC653524	null	null	null	0.052907404
IRAK1BP1	null	IRAK1BP1	interleukin-1 receptor-associated kinase 1 binding protein 1	0.052886806
KIR3DL1	null	KIR3DL1	killer cell immunoglobulin-like receptor, three domains, long cytoplasmic tail, 1	0.05284867
NCRNA00152	null	null	null	0.05282761
C14ORF173	null	C14ORF173	chromosome 14 open reading frame 173	0.052814722
LOC440396	null	LOC440396	-	0.052806202
C6ORF190	null	C6ORF190	chromosome 6 open reading frame 190	0.05280578
MRPS7	null	MRPS7	mitochondrial ribosomal protein S7	0.05279515
CCL2	null	CCL2	chemokine (C-C motif) ligand 2	0.05278697
ZNF706	null	ZNF706	zinc finger protein 706	0.052772414
ZNF770	null	ZNF770	zinc finger protein 770	0.05273857
STEAP1	null	STEAP1	six transmembrane epithelial antigen of the prostate 1	0.052675672
LAS1L	null	LAS1L	LAS1-like (S. cerevisiae)	0.05262711
CCNB1	null	CCNB1	cyclin B1	0.05262668
ATIC	null	ATIC	5-aminoimidazole-4-carboxamide ribonucleotide formyltransferase/IMP cyclohydrolase	0.052617036
LOC284757	null	LOC284757	-	0.052540522
KLHDC4	null	KLHDC4	kelch domain containing 4	0.052525938
RPS6KA4	null	RPS6KA4	ribosomal protein S6 kinase, 90kDa, polypeptide 4	0.052516732
FLOT2	null	FLOT2	flotillin 2	0.052509516
VGLL3	null	VGLL3	vestigial like 3 (Drosophila)	0.05250225
IL15RA	null	IL15RA	interleukin 15 receptor, alpha	0.05247073
LOC727803	null	LOC727803	-	0.052460674
DDA1	null	null	null	0.052447483
GBP4	null	GBP4	guanylate binding protein 4	0.052439164
WDR45	null	WDR45	WD repeat domain 45	0.052427653
SLC9A8	null	SLC9A8	solute carrier family 9 (sodium/hydrogen exchanger), member 8	0.052425034
TAF1A	null	TAF1A	TATA box binding protein (TBP)-associated factor, RNA polymerase I, A, 48kDa	0.05242318
RNF167	null	RNF167	ring finger protein 167	0.05242051
PPARGC1B	null	PPARGC1B	peroxisome proliferative activated receptor, gamma, coactivator 1, beta	0.052386887
LOC728170	null	LOC728170	-	0.052385338
ZSCAN29	null	null	null	0.05236946
CACNA1E	null	CACNA1E	calcium channel, voltage-dependent, alpha 1E subunit	0.052352224
LOC203547	null	LOC203547	-	0.052322388
TMED3	null	TMED3	transmembrane emp24 protein transport domain containing 3	0.05231713
CYP4V2	null	CYP4V2	cytochrome P450, family 4, subfamily V, polypeptide 2	0.052312315
RCHY1	null	RCHY1	ring finger and CHY zinc finger domain containing 1	0.052298732
PITX1	null	PITX1	paired-like homeodomain transcription factor 1	0.052294664
MAP6D1	null	MAP6D1	MAP6 domain containing 1	0.05229384
LOC730020	null	LOC730020	-	0.0522722
C7ORF63	null	null	null	0.05222958
PFDN6	null	PFDN6	prefoldin subunit 6	0.052221235
ADCY7	null	ADCY7	adenylate cyclase 7	0.052215647
CSTF2	null	CSTF2	cleavage stimulation factor, 3' pre-RNA, subunit 2, 64kDa	0.052208822
FANCF	null	FANCF	Fanconi anemia, complementation group F	0.05218657
[truncated: 32,079 more rows]
