# Supplementary material for: Therapeutic efficacy of the bromodomain inhibitor OTX015/MK-8628 in ALK-positive anaplastic large cell lymphoma: an alternative modality to overcome resistant phenotypes
Source: Oncotarget. 2016 Oct 25;7(48):79637–53. doi: 10.18632/oncotarget.12876 (PMC5346742; doi:10.18632/oncotarget.12876)
Supplement: Supplementary file 4 [file oncotarget-07-79637-s004.xlsx]

## Sheet: down-regulated
Gene_symbolsymbol	Gene_title	GSEA_Score	logFC	Limma_P.Value	Limma_adj.P.Val
CACNA2D3	calcium channel, voltage-dependent, alpha 2/delta 3 subunit	0.33836	-1.22605	3.19208e-05	0.00210168
TMPRSS11D	transmembrane protease, serine 11D	0.331046	-1.14384	1.77925e-06	0.000366638
ITK	IL2-inducible T-cell kinase	0.31144	-1.09686	2.79147e-05	0.0019164
PRKCH	protein kinase C, eta	0.297652	-0.944719	0.000152662	0.00575908
ZBED2	zinc finger, BED-type containing 2	0.295777	-0.973132	0.000457897	0.011995
IL18RAP	interleukin 18 receptor accessory protein	0.261956	-0.872689	7.42118e-07	0.000233673
EBF1	early B-cell factor 1	0.250478	-0.728446	0.00152721	0.0267253
BATF	basic leucine zipper transcription factor, ATF-like	0.248471	-0.824506	1.31866e-06	0.000305494
HOXA5	homeobox A5	0.245949	-0.790042	3.43979e-10	3.2493e-06
PLA2G4A	phospholipase A2, group IVA (cytosolic, calcium-dependent)	0.23752	-0.769182	0.000320484	0.00943397
P2RY11	purinergic receptor P2Y, G-protein coupled, 11	0.233779	-0.765017	5.31019e-06	0.000703325
E2F2	E2F transcription factor 2	0.229568	-0.81012	6.85092e-06	0.000840457
KRT80	keratin 80	0.227847	-0.686957	1.49698e-05	0.00133404
ZNF689	zinc finger protein 689	0.227799	-0.810624	3.33453e-09	1.31244e-05
SLC12A8	solute carrier family 12 (potassium/chloride transporters), member 8	0.225019	-0.817412	0.00054464	0.013468
GPATCH4	G patch domain containing 4	0.18191	-0.457987	4.80327e-07	0.000193877
COLEC12	collectin sub-family member 12	0.224763	-0.669259	0.000421161	0.0113215
PTPN22	protein tyrosine phosphatase, non-receptor type 22 (lymphoid)	0.224535	-0.747323	2.81245e-05	0.00192793
DIO2	deiodinase, iodothyronine, type II	0.220634	-0.697152	0.00010327	0.00442652
LOC644366	-	0.219124	-0.720085	6.20281e-07	0.000214383
SPRYD5	SPRY domain containing 5	0.216572	-0.643446	5.89938e-05	0.00308765
FGD3	FYVE, RhoGEF and PH domain containing 3	0.211146	-0.722022	8.95908e-05	0.00405701
MUC1	mucin 1, cell surface associated	0.210476	-0.769478	8.72505e-05	0.00399315
SLAMF8	SLAM family member 8	0.208382	-0.62055	0.00139979	0.025228
FLRT3	fibronectin leucine rich transmembrane protein 3	0.204825	-0.605281	0.000853531	0.0182495
SEMA4D	sema domain, immunoglobulin domain (Ig), transmembrane domain (TM) and short cytoplasmic domain, (semaphorin) 4D	0.203323	-0.703828	0.000179204	0.00645611
C1orf163	chromosome 1 open reading frame 163	0.199376	-0.623428	6.59473e-08	6.08663e-05
LOC730235	-	0.201541	-0.647289	0.0108816	0.103515
TSEN2	tRNA splicing endonuclease 2 homolog (S. cerevisiae)	0.194642	-0.705315	5.50276e-06	0.000717958
HAVCR2	hepatitis A virus cellular receptor 2	0.191773	-0.711093	1.10314e-05	0.0010923
RAB3IL1	RAB3A interacting protein (rabin3)-like 1	0.190685	-0.561968	1.63263e-06	0.000348916
RGS18	regulator of G-protein signalling 18	0.189717	-0.598608	0.000139643	0.00542837
PCDH18	protocadherin 18	0.22666	-0.471104	6.67354e-05	0.0033711
SUV39H1	suppressor of variegation 3-9 homolog 1 (Drosophila)	0.188188	-0.663621	7.6465e-05	0.00366652
FRAS1	Fraser syndrome 1	0.187781	-0.576622	0.000394058	0.0108714
HDC	histidine decarboxylase	0.187709	-0.61972	0.000147213	0.00561634
C9orf84	chromosome 9 open reading frame 84	0.187294	-0.643673	4.30851e-06	0.000637862
MGC57346	-	0.186806	-0.633104	7.36133e-08	6.09574e-05
ICOS	inducible T-cell co-stimulator	0.186155	-0.611833	1.39194e-05	0.00127143
PHF15	PHD finger protein 15	0.184418	-0.572843	1.98485e-06	0.000382638
EMILIN2	elastin microfibril interfacer 2	0.182691	-0.647347	0.00019892	0.00685453
FAM179A	-	0.182215	-0.521208	0.000824195	0.0178291
TRPM8	transient receptor potential cation channel, subfamily M, member 8	0.181518	-0.535547	7.52099e-07	0.000235247
TSKU	E2-Induced Gene 4 Protein, Tsukushi Small Leucine Rich Proteoglycan	0.181142	-0.558402	1.98776e-05	0.00156473
CCDC102A	coiled-coil domain containing 102A	0.180575	-0.630057	3.27909e-05	0.00213341
ISG20L1	interferon stimulated exonuclease gene 20kDa-like 1	0.180023	-0.630988	1.53557e-05	0.00135817
COL16A1	collagen, type XVI, alpha 1	0.179334	-0.569367	0.000611932	0.0144728
P2RY8	purinergic receptor P2Y, G-protein coupled, 8	0.178547	-0.548698	0.00106236	0.021118
HOXC6	homeobox C6	0.17832	-0.578423	7.89524e-07	0.000239439
LMO2	LIM domain only 2 (rhombotin-like 1)	0.178219	-0.526717	0.00134133	0.0246029

## Sheet: up-regulated genes
GENE_SYMBOL	GENE_TITLE	GSEA SCORE	logFC	P.Value	adj.P.Val
HIST2H2AA3	histone cluster 2, H2aa3	-0.561893	2.26298	1.25001e-10	1.47598e-06
HIST2H2AA4	histone cluster 2, H2aa4	-0.536328	2.09931	3.27972e-11	7.74522e-07
HIST1H2AC	histone cluster 1, H2ac	-0.515312	1.96004	6.35345e-13	3.0008e-08
HIST2H2BE	histone cluster 2, H2be	-0.495267	1.66027	3.35186e-08	4.46446e-05
HIST2H2AC	histone cluster 2, H2ac	-0.46338	1.73775	1.00586e-10	1.47598e-06
H2AFJ	H2A histone family, member J	-0.41633	1.55867	8.17621e-09	2.14539e-05
HIST1H2BJ	histone cluster 1, H2bj	-0.40163	1.27706	7.06782e-08	6.09574e-05
TUBB4Q	tubulin, beta polypeptide 4, member Q	-0.356114	1.28998	8.74656e-08	6.77227e-05
IER3	immediate early response 3	-0.349861	1.43757	7.6058e-08	6.09574e-05
HIST1H2BD	histone cluster 1, H2bd	-0.334891	1.29685	7.84731e-09	2.14539e-05
LOC649679	-	-0.33467	1.09917	1.68495e-07	0.000112087
H2AFX	H2A histone family, member X	-0.334144	1.21456	0.000114623	0.00475727
PNPLA2	patatin-like phospholipase domain containing 2	-0.332448	1.09029	2.99279e-05	0.00199933
TUBB3	tubulin, beta 3	-0.329525	1.46485	7.91006e-09	2.14539e-05
HIST1H2BG	histone cluster 1, H2bg	-0.327206	0.997619	1.89639e-06	0.000368594
HIST3H2A	histone cluster 3, H2a	-0.321819	1.12787	6.14388e-07	0.000214383
HIST1H3D	histone cluster 1, H3d	-0.31533	0.943784	2.23356e-05	0.0016745
HIST1H2BK	histone cluster 1, H2bk	-0.299525	1.4097	1.08812e-09	6.42411e-06
FOS	v-fos FBJ murine osteosarcoma viral oncogene homolog	-0.298019	1.01969	2.62619e-09	1.12762e-05
MT2A	metallothionein 2A	-0.293197	1.18672	3.86952e-06	0.000595313
IRF7	interferon regulatory factor 7	-0.289258	1.17954	3.52016e-06	0.000563596
H1FX	H1 histone family, member X	-0.28776	1.01698	1.18575e-05	0.00115711
DHRS2	dehydrogenase/reductase (SDR family) member 2	-0.285104	0.893243	8.54017e-05	0.00393932
NXF1	nuclear RNA export factor 1	-0.27874	1.108	6.70121e-08	6.08663e-05
TOB1	transducer of ERBB2, 1	-0.277333	0.936309	1.07222e-05	0.00107292
EGR1	early growth response 1	-0.27504	0.946559	1.14348e-06	0.000288812
TUBB2C	tubulin, beta 2C	-0.274897	1.21584	1.66135e-09	8.07656e-06
MKNK2	MAP kinase interacting serine/threonine kinase 2	-0.271524	1.10427	4.18586e-06	0.000625641
GADD45B	growth arrest and DNA-damage-inducible, beta	-0.267087	1.0123	4.88479e-07	0.000193877
HIST1H2BC	histone cluster 1, H2bc	-0.266257	0.802252	9.79025e-06	0.00102217
IER5L	immediate early response 5-like	-0.265823	0.843128	0.000117965	0.00484911
MARCKSL1	MARCKS-like 1	-0.26239	1.08854	3.69172e-07	0.000166061
FAM89B	family with sequence similarity 89, member B	-0.25488	0.872319	2.38254e-05	0.00173657
SOCS3	suppressor of cytokine signaling 3	-0.252507	1.03147	2.3249e-06	0.000431451
MIDN	midnolin	-0.249147	1.01537	1.2519e-08	2.84481e-05
SERTAD1	SERTA domain containing 1	-0.24843	1.05268	7.26648e-08	6.09574e-05
LOC653610	-	-0.24714	0.742317	7.31163e-06	0.000868042
TM7SF2	transmembrane 7 superfamily member 2	-0.246924	0.784417	2.15828e-05	0.00164681
HIST1H1C	histone cluster 1, H1c	-0.245978	0.998293	5.33885e-07	0.000206094
CSRNP2	cysteine-serine-rich nuclear protein 2	-0.245765	0.829508	7.11447e-07	0.000228587
HIST2H2AB	histone cluster 2, H2ab	-0.243614	0.695081	1.1472e-05	0.00112647
WDR47	WD repeat domain 47	-0.241748	0.783452	9.08425e-10	6.1294e-06
NFKBIZ	nuclear factor of kappa light polypeptide gene enhancer in B-cells inhibitor, zeta	-0.240928	0.96875	4.32165e-06	0.000637862
ID1	inhibitor of DNA binding 1, dominant negative helix-loop-helix protein	-0.24041	0.719091	8.48778e-07	0.000244443
NEU1	sialidase 1 (lysosomal sialidase)	-0.239777	0.919553	2.45436e-08	3.86406e-05
JUNB	jun B proto-oncogene	-0.235131	0.927588	0.000262884	0.00825452
LOC653158	-	-0.234475	0.812666	1.12277e-08	2.79103e-05
ZFP36	zinc finger protein 36, C3H type, homolog (mouse)	-0.233159	1.04493	9.2381e-06	0.000984932
TUBB2A	tubulin, beta 2A	-0.232946	0.788662	1.569e-06	0.000338382
GPX4	glutathione peroxidase 4 (phospholipid hydroperoxidase)	-0.231909	1.12149	1.26074e-06	0.000305494
