# Supplementary material for: Therapeutic efficacy of the bromodomain inhibitor OTX015/MK-8628 in ALK-positive anaplastic large cell lymphoma: an alternative modality to overcome resistant phenotypes
Source: Oncotarget. 2016 Oct 25;7(48):79637–53. doi: 10.18632/oncotarget.12876 (PMC5346742; doi:10.18632/oncotarget.12876)
Supplement: Supplementary file 5 [file oncotarget-07-79637-s005.xlsx]

## Sheet: Sheet1
	TS-SUPM2		SUDHL1		Karpas299		DEL
IC50 values (uM); 72h	/	OTX 500nM	/	OTX 500nM	/	OTX 500nM	/	OTX 500nM
CILENGITIDE	45	6800	1327	2,1	3,96	9,24E+43	6,82E+16	8,30E+10
GSK908	158,3	45	7,00E+09	1006	292865	2,04E+14	1,54E-04	6,70E-13
TOFACITINIB	73,2	11012	11531	1,3	5302,98	5,94	1,14E-04	9,22E-09
BENDAMUSTINE	9,24	17,45	928954	1,04	5,31E-04	12,7	400,9	2,70E-10
RUXOLITINIB	3,04	2,09	3,05	0,68	0,616	1,5	185,4	5
CRIZOTINIB	0,024	2,50E-07	0,056	2,22E-04	0,22	1,64E-04	0,0022	0,045
CEP28122	5,40E-18	3,10E-30	1,50E-77	1,00E-100	0,06	3,00E-03	0,027	0,003
GANT61	1,08	1,51E-05	13,57	9,58	26,18	0,248	2,77E+14	0,248
